# Supplementary material for: Elucidating the Mechanisms of Sodium Benzoate in Alzheimer Disease: Insights from Quantitative Proteomics Analysis of Serum Samples
Source: Int J Neuropsychopharmacol. 2023 Oct 24;26(12):856–66. doi: 10.1093/ijnp/pyad061 (PMC10726399; doi:10.1093/ijnp/pyad061)
Supplement: pyad061_suppl_Supplementary_Table_S1 [file pyad061_suppl_supplementary_table_s1.xlsx]

## Sheet: Qualitative_sodium-benzoate 
Protein identification result of sodium-benzoate treated cohort
Accession	-10lgP	Coverage (%)	#Peptides	#Unique	Avg. Mass	Description
P02787|TRFE	531.36	85	120	120	77064	Serotransferrin
P02768|ALBU	525.56	92	97	97	69367	Albumin
P01023|A2MG	502.88	67	109	98	163290	Alpha-2-macroglobulin
P08603|CFAH	501.96	72	84	72	139096	Complement factor H
P02751|FINC	494.94	49	91	91	272318	Fibronectin
P02647|APOA1	473.2	93	62	62	30778	Apolipoprotein A-I
P00450|CERU	470.3	68	68	68	122205	Ceruloplasmin
P01024|CO3	470.16	73	134	134	187147	Complement C3
P02774|VTDB	461.74	74	55	55	52918	Vitamin D-binding protein
P00738|HPT	461.03	77	54	33	45205	Haptoglobin
P06727|APOA4	444.92	85	69	69	45372	Apolipoprotein A-IV
P04264|K2C1	436.41	72	64	58	66039	Keratin type II cytoskeletal 1
P01009|A1AT	411.92	70	53	53	46737	Alpha-1-antitrypsin
P02790|HEMO	410.8	73	44	44	51676	Hemopexin
P01871|IGHM	403.51	65	38	10	49440	Immunoglobulin heavy constant mu
P0C0L4|CO4A	402.99	49	89	5	192784	Complement C4-A
P01876|IGHA1	401.74	58	25	15	37655	Immunoglobulin heavy constant alpha 1
P0C0L5|CO4B	401.34	50	88	4	192750	Complement C4-B
P02675|FIBB	399.62	84	58	58	55928	Fibrinogen beta chain
P01008|ANT3	398.08	62	41	41	52602	Antithrombin-III
P35908|K22E	397.48	69	53	40	65433	Keratin type II cytoskeletal 2 epidermal
Q14624|ITIH4	394.72	49	50	50	103357	Inter-alpha-trypsin inhibitor heavy chain H4
P35527|K1C9	391.7	71	49	49	62064	Keratin type I cytoskeletal 9
P00734|THRB	386.5	61	36	36	70037	Prothrombin
P13645|K1C10	384.07	60	43	35	58827	Keratin type I cytoskeletal 10
P00747|PLMN	382.13	74	76	76	90569	Plasminogen
P0DOX6|IGM	380.42	43	31	3	63486	Immunoglobulin mu heavy chain
P04217|A1BG	377.94	64	34	34	54254	Alpha-1B-glycoprotein
P00751|CFAB	377.68	49	45	45	85533	Complement factor B
P02748|CO9	373.96	62	40	40	63173	Complement component C9
P00739|HPTR	370.68	66	33	12	39030	Haptoglobin-related protein
P05156|CFAI	370.52	46	29	29	65750	Complement factor I
P02671|FIBA	369.65	37	47	47	94973	Fibrinogen alpha chain
P19823|ITIH2	368.7	41	42	42	106463	Inter-alpha-trypsin inhibitor heavy chain H2
P01834|IGKC	365.41	100	19	5	11765	Immunoglobulin kappa constant
P01042|KNG1	364.35	48	42	42	71957	Kininogen-1
P0DOX7|IGK	363.54	76	19	4	23379	Immunoglobulin kappa light chain
P10909|CLUS	362.86	60	43	43	52495	Clusterin
P04003|C4BPA	357.58	63	34	34	67033	C4b-binding protein alpha chain
P25311|ZA2G	353.38	82	38	38	34259	Zinc-alpha-2-glycoprotein
P13671|CO6	349.04	51	45	45	104786	Complement component C6
P48668|K2C6C	345.82	64	48	1	60025	Keratin type II cytoskeletal 6C
O43866|CD5L	344.46	76	24	24	38088	CD5 antigen-like
P02538|K2C6A	342.36	64	47	3	60045	Keratin type II cytoskeletal 6A
P10643|CO7	341.75	51	38	38	93518	Complement component C7
P0DOX2|IGA2	340.9	56	23	5	48934	Immunoglobulin alpha-2 heavy chain
P19827|ITIH1	340.89	36	29	29	101389	Inter-alpha-trypsin inhibitor heavy chain H1
P06396|GELS	338.54	51	38	38	85697	Gelsolin
P02533|K1C14	336.94	70	44	17	51562	Keratin type I cytoskeletal 14
P04259|K2C6B	336.68	64	47	5	60067	Keratin type II cytoskeletal 6B
P43652|AFAM	334.35	54	34	34	69069	Afamin
P02760|AMBP	330.95	55	24	24	39000	Protein AMBP
P08779|K1C16	330.36	80	40	22	51268	Keratin type I cytoskeletal 16
P01011|AACT	329.85	57	28	28	47651	Alpha-1-antichymotrypsin
P02749|APOH	328.69	59	29	29	38298	Beta-2-glycoprotein 1
P04004|VTNC	327.07	45	30	30	54306	Vitronectin
P01877|IGHA2	326.96	59	19	1	36591	Immunoglobulin heavy constant alpha 2
P13647|K2C5	326.66	52	42	23	62378	Keratin type II cytoskeletal 5
P04196|HRG	325.35	51	30	30	59578	Histidine-rich glycoprotein
P0DOX5|IGG1	324.51	67	30	16	49329	Immunoglobulin gamma-1 heavy chain
P09871|C1S	324.41	41	34	34	76685	Complement C1s subcomponent
P02753|RET4	323.36	79	22	22	23010	Retinol-binding protein 4
P01859|IGHG2	320.01	56	24	11	35901	Immunoglobulin heavy constant gamma 2
O75882|ATRN	319.1	32	35	35	158536	Attractin
P00736|C1R	313.86	53	35	33	80119	Complement C1r subcomponent
P0DOY3|IGLC3	312.65	96	13	4	11266	Immunoglobulin lambda constant 3
P02679|FIBG	311.7	64	30	30	51512	Fibrinogen gamma chain
P02649|APOE	310.41	66	23	23	36154	Apolipoprotein E
P0DOY2|IGLC2	308.19	96	13	0	11294	Immunoglobulin lambda constant 2
P0DOX8|IGL1	304.57	61	16	2	22830	Immunoglobulin lambda-1 light chain
P01861|IGHG4	302.73	61	23	15	35941	Immunoglobulin heavy constant gamma 4
P01860|IGHG3	298.15	55	25	9	41287	Immunoglobulin heavy constant gamma 3
P20742|PZP	296.95	22	29	18	163862	Pregnancy zone protein
B9A064|IGLL5	296.49	56	13	1	23063	Immunoglobulin lambda-like polypeptide 5
P23142|FBLN1	288.34	36	23	23	77214	Fibulin-1
P02766|TTHY	287.68	80	13	13	15887	Transthyretin
P07225|PROS	287.35	39	25	25	75123	Vitamin K-dependent protein S
Q04695|K1C17	280.78	62	33	15	48106	Keratin type I cytoskeletal 17
P02743|SAMP	279.49	32	13	13	25387	Serum amyloid P-component
O43790|KRT86	276.47	54	31	5	53501	Keratin type II cuticular Hb6
P15924|DESP	275.45	33	96	96	331774	Desmoplakin
P07357|CO8A	270.94	41	17	17	65163	Complement component C8 alpha chain
P02652|APOA2	270.19	74	15	15	11175	Apolipoprotein A-II
P78385|KRT83	270.01	46	29	1	54195	Keratin type II cuticular Hb3
P05160|F13B	269.66	46	27	27	75511	Coagulation factor XIII B chain
P68871|HBB	267.2	86	15	9	15998	Hemoglobin subunit beta
Q06033|ITIH3	266.59	32	23	23	99849	Inter-alpha-trypsin inhibitor heavy chain H3
P0CF74|IGLC6	265.21	70	8	1	11277	Immunoglobulin lambda constant 6
P78386|KRT85	264.14	46	30	12	55802	Keratin type II cuticular Hb5
P08697|A2AP	263.66	39	16	16	54566	Alpha-2-antiplasmin
P51884|LUM	262.55	44	21	21	38429	Lumican
P05090|APOD	261.54	49	16	16	21276	Apolipoprotein D
P02765|FETUA	260.86	36	12	12	39341	Alpha-2-HS-glycoprotein
P0DJI8|SAA1	260.11	75	14	7	13532	Serum amyloid A-1 protein
Q15323|K1H1	255.88	54	24	5	47237	Keratin type I cuticular Ha1
Q03591|FHR1	253.68	46	13	4	37651	Complement factor H-related protein 1
O76009|KT33A	251.8	61	27	6	45940	Keratin type I cuticular Ha3-I
A0M8Q6|IGLC7	250.77	96	8	3	11254	Immunoglobulin lambda constant 7
P01019|ANGT	250.46	35	16	16	53154	Angiotensinogen
O95678|K2C75	245.55	40	27	15	59560	Keratin type II cytoskeletal 75
Q14525|KT33B	243.19	63	26	7	46214	Keratin type I cuticular Ha3-II
P60709|ACTB	240.92	58	19	3	41737	Actin cytoplasmic 1
P63261|ACTG	240.92	58	19	3	41793	Actin cytoplasmic 2
P07996|TSP1	240.19	34	31	30	129383	Thrombospondin-1
A6NCN2|KR87P	238.4	60	21	1	29117	Putative keratin-87 protein
P02750|A2GL	237.78	50	16	16	38178	Leucine-rich alpha-2-glycoprotein
O75636|FCN3	237.55	29	10	10	32903	Ficolin-3
P0DJI9|SAA2	237.54	72	11	4	13527	Serum amyloid A-2 protein
Q9UGM5|FETUB	234.73	51	14	14	42055	Fetuin-B
Q96KN2|CNDP1	234.38	47	22	22	56706	Beta-Ala-His dipeptidase
P02042|HBD	232.77	76	11	5	16055	Hemoglobin subunit delta
P02763|A1AG1	231.31	48	13	10	23512	Alpha-1-acid glycoprotein 1
P05452|TETN	227.86	60	13	13	22537	Tetranectin
P05155|IC1	227	32	16	16	55154	Plasma protease C1 inhibitor
P68032|ACTC	226.09	51	17	3	42019	Actin alpha cardiac muscle 1
P33151|CADH5	218.72	15	13	13	87528	Cadherin-5
O76011|KRT34	215.12	46	17	5	49424	Keratin type I cuticular Ha4
Q16610|ECM1	215.08	23	11	11	60674	Extracellular matrix protein 1
P08185|CBG	213.1	26	8	8	45141	Corticosteroid-binding globulin
P02656|APOC3	212.84	63	8	8	10852	Apolipoprotein C-III
Q02985|FHR3	211.63	24	10	5	37323	Complement factor H-related protein 3
Q96PD5|PGRP2	208.83	26	10	10	62217	N-acetylmuramoyl-L-alanine amidase
P27169|PON1	208.03	30	11	10	39731	Serum paraoxonase/arylesterase 1
Q7Z794|K2C1B	206.82	31	19	17	61901	Keratin type II cytoskeletal 1b
Q14520|HABP2	206.57	26	14	14	62672	Hyaluronan-binding protein 2
P04114|APOB	205.42	12	40	40	515611	Apolipoprotein B-100
Q02413|DSG1	203.95	24	22	22	113748	Desmoglein-1
P00748|FA12	202.45	27	14	14	67792	Coagulation factor XII
P01031|CO5	200.92	12	14	14	188304	Complement C5
P04070|PROC	200.31	28	14	14	52071	Vitamin K-dependent protein C
Q9NZP8|C1RL	199.24	25	14	12	53498	Complement C1r subcomponent-like protein
Q8N1N4|K2C78	198.91	38	22	20	56866	Keratin type II cytoskeletal 78
P80108|PHLD	198.1	26	20	20	92336	Phosphatidylinositol-glycan-specific phospholipase D
Q9NQ79|CRAC1	197.93	31	17	17	71421	Cartilage acidic protein 1
P69905|HBA	197.49	46	6	6	15258	Hemoglobin subunit alpha
P19320|VCAM1	197.09	25	18	18	81276	Vascular cell adhesion protein 1
P12035|K2C3	196.76	30	19	10	64417	Keratin type II cytoskeletal 3
P35542|SAA4	195.6	52	9	9	14747	Serum amyloid A-4 protein
P02655|APOC2	194.45	54	8	8	11284	Apolipoprotein C-II
P04275|VWF	193.16	9	20	20	309262	von Willebrand factor
P01591|IGJ	193.13	33	8	8	18099	Immunoglobulin J chain
P14923|PLAK	190.98	33	18	18	81745	Junction plakoglobin
P19012|K1C15	188.78	47	18	8	49212	Keratin type I cytoskeletal 15
P19652|A1AG2	188.06	30	9	6	23603	Alpha-1-acid glycoprotein 2
P13646|K1C13	185.5	31	13	4	49588	Keratin type I cytoskeletal 13
P49908|SEPP1	183.96	20	9	9	43174	Selenoprotein P
P36955|PEDF	182.26	30	11	11	46312	Pigment epithelium-derived factor
Q08554|DSC1	181.89	18	12	12	99987	Desmocollin-1
P00742|FA10	181.83	30	12	12	54732	Coagulation factor X
Q04756|HGFA	181.17	22	11	11	70682	Hepatocyte growth factor activator
Q5XKE5|K2C79	180.81	23	12	5	57836	Keratin type II cytoskeletal 79
Q01546|K22O	177.63	20	13	4	65841	Keratin type II cytoskeletal 2 oral
P22352|GPX3	174.55	41	7	7	25552	Glutathione peroxidase 3
P08727|K1C19	174.51	22	14	4	44106	Keratin type I cytoskeletal 19
P06702|S10A9	174.21	67	9	9	13242	Protein S100-A9
P22891|PROZ	174.1	28	10	10	44744	Vitamin K-dependent protein Z
P05543|THBG	173.75	22	7	7	46325	Thyroxine-binding globulin
A0A0C4DH31|HV118	172.6	51	4	3	12820	Immunoglobulin heavy variable 1-18
P62805|H4	171.19	57	8	8	11367	Histone H4
P01780|HV307	170.62	42	8	3	12943	Immunoglobulin heavy variable 3-7
P02746|C1QB	170.2	33	7	7	26722	Complement C1q subcomponent subunit B
P01782|HV309	169.09	42	6	0	12945	Immunoglobulin heavy variable 3-9
A0A0C4DH42|HV366	167.66	63	7	2	12698	Immunoglobulin heavy variable 3-66
P36980|FHR2	167.39	24	6	3	30651	Complement factor H-related protein 2
O00187|MASP2	166.61	14	10	10	75702	Mannan-binding lectin serine protease 2
Q92764|KRT35	166.17	26	10	4	50361	Keratin type I cuticular Ha5
A0A0B4J1X5|HV374	165.43	50	7	3	12840	Immunoglobulin heavy variable 3-74
P09172|DOPO	165.32	20	9	9	69065	Dopamine beta-hydroxylase
Q12805|FBLN3	163.98	28	12	12	54641	EGF-containing fibulin-like extracellular matrix protein 1
P80748|LV321	163.42	49	3	1	12446	Immunoglobulin lambda variable 3-21
Q6S8J3|POTEE	163.25	15	13	0	121363	POTE ankyrin domain family member E
A5A3E0|POTEF	163.2	16	13	2	121444	POTE ankyrin domain family member F
Q86YZ3|HORN	162.24	8	13	13	282389	Hornerin
P01762|HV311	161.77	65	7	2	12909	Immunoglobulin heavy variable 3-11
P08571|CD14	161	32	6	6	40076	Monocyte differentiation antigen CD14
P48740|MASP1	161	20	9	9	79247	Mannan-binding lectin serine protease 1
Q9NSB2|KRT84	160.64	26	12	9	64842	Keratin type II cuticular Hb4
P01614|KVD40	160.37	34	4	3	13310	Immunoglobulin kappa variable 2D-40
A0A087WW87|KV240	160.37	34	4	3	13310	Immunoglobulin kappa variable 2-40
P0DP04|HV43D	160.19	42	6	0	13017	Immunoglobulin heavy variable 3-43D
P00740|FA9	158.35	25	9	9	51778	Coagulation factor IX
A0A075B6K4|LV310	157.19	36	5	4	12441	Immunoglobulin lambda variable 3-10
A0A075B6K5|LV39	156.99	40	3	1	12332	Immunoglobulin lambda variable 3-9
Q14532|K1H2	156.44	27	10	5	50343	Keratin type I cuticular Ha2
P12259|FA5	155.53	13	20	20	251701	Coagulation factor V
O14791|APOL1	154.66	23	8	8	43974	Apolipoprotein L1
Q7Z3Y8|K1C27	154.61	17	8	6	49822	Keratin type I cytoskeletal 27
O76013|KRT36	154.43	16	9	3	52247	Keratin type I cuticular Ha6
P08729|K2C7	153.68	19	9	3	51386	Keratin type II cytoskeletal 7
P01764|HV323	153.66	45	5	2	12582	Immunoglobulin heavy variable 3-23
O76015|KRT38	152.24	20	9	2	50480	Keratin type I cuticular Ha8
A0A0B4J1V0|HV315	150.99	41	7	5	12926	Immunoglobulin heavy variable 3-15
P06310|KV230	150.43	40	4	3	13185	Immunoglobulin kappa variable 2-30
P05787|K2C8	150.01	23	10	4	53704	Keratin type II cytoskeletal 8
P61769|B2MG	149.32	55	6	6	13715	Beta-2-microglobulin
Q9Y6R7|FCGBP	148.59	2	11	11	572021	IgGFc-binding protein
Q562R1|ACTBL	147.3	25	7	2	42003	Beta-actin-like protein 2
Q14CN4|K2C72	146.34	19	9	1	55877	Keratin type II cytoskeletal 72
P31947|1433S	146.03	28	6	6	27774	14-3-3 protein sigma
P23083|HV102	145.15	51	5	3	13085	Immunoglobulin heavy variable 1-2
Q7Z3Y7|K1C28	144.8	8	5	1	50567	Keratin type I cytoskeletal 28
Q5D862|FILA2	144.19	8	11	11	248072	Filaggrin-2
P01619|KV320	143.89	41	3	2	12557	Immunoglobulin kappa variable 3-20
O76014|KRT37	142.98	14	8	1	49747	Keratin type I cuticular Ha7
P02654|APOC1	141.8	29	6	6	9332	Apolipoprotein C-I
P02788|TRFL	140.93	21	11	11	78182	Lactotransferrin
P31944|CASPE	139.5	39	7	7	27680	Caspase-14
P04083|ANXA1	139.32	19	6	6	38714	Annexin A1
A0A0B4J1Y9|HV372	139.28	47	6	4	13203	Immunoglobulin heavy variable 3-72
P01599|KV117	136.72	32	6	3	12779	Immunoglobulin kappa variable 1-17
Q3SY84|K2C71	136.41	29	12	4	57292	Keratin type II cytoskeletal 71
P0CG38|POTEI	135.97	11	11	1	121282	POTE ankyrin domain family member I
Q7RTS7|K2C74	135.66	18	9	3	57865	Keratin type II cytoskeletal 74
A0A0A0MS15|HV349	135.35	39	5	3	13056	Immunoglobulin heavy variable 3-49
P01714|LV319	135.2	44	3	3	12042	Immunoglobulin lambda variable 3-19
P06276|CHLE	133.44	16	9	9	68418	Cholinesterase
Q9NZT1|CALL5	132.71	36	5	5	15893	Calmodulin-like protein 5
Q15848|ADIPO	132.69	27	4	4	26414	Adiponectin
P35900|K1C20	132.2	5	5	0	48487	Keratin type I cytoskeletal 20
Q86Y46|K2C73	131.78	14	8	1	58923	Keratin type II cytoskeletal 73
P00451|FA8	130.51	14	24	24	267007	Coagulation factor VIII
A0A0J9YXX1|HV5X1	129.99	46	4	2	12773	Immunoglobulin heavy variable 5-10-1
Q2M2I5|K1C24	129.37	14	6	4	55087	Keratin type I cytoskeletal 24
Q5T749|KPRP	129.3	25	8	8	64136	Keratinocyte proline-rich protein
Q9BYX7|ACTBM	129.12	19	6	3	42016	Putative beta-actin-like protein 3
P06331|HV434	128.83	25	3	3	13815	Immunoglobulin heavy variable 4-34
P01824|HV439	128.83	25	3	3	13917	Immunoglobulin heavy variable 4-39
A0A0C4DH41|HV461	128.83	26	3	3	13066	Immunoglobulin heavy variable 4-61
P01825|HV459	128.83	27	3	3	12936	Immunoglobulin heavy variable 4-59
P0DP06|HVD34	128.83	26	3	3	13156	Immunoglobulin heavy variable 4-30-4
P0DP08|HVD82	128.83	26	3	3	13016	Immunoglobulin heavy variable 4-38-2
Q15485|FCN2	128.04	16	5	5	34001	Ficolin-2
P01701|LV151	127.85	43	4	4	12249	Immunoglobulin lambda variable 1-51
P05546|HEP2	127.72	13	7	7	57071	Heparin cofactor 2
P0CG39|POTEJ	126.72	14	10	2	117390	POTE ankyrin domain family member J
A0A0C4DH25|KVD20	126.03	22	2	1	12515	Immunoglobulin kappa variable 3D-20
Q9BYR6|KRA33	125.8	20	2	2	10365	Keratin-associated protein 3-3
A0A0C4DH29|HV103	124.35	65	5	3	13008	Immunoglobulin heavy variable 1-3
P01700|LV147	122.57	29	3	1	12284	Immunoglobulin lambda variable 1-47
P35030|TRY3	121.54	26	5	5	32529	Trypsin-3
A0A0C4DH32|HV320	121.4	26	4	1	12673	Immunoglobulin heavy variable 3-20
Q9NSB4|KRT82	120.74	14	7	6	56653	Keratin type II cuticular Hb2
P15814|IGLL1	120.66	37	6	6	22963	Immunoglobulin lambda-like polypeptide 1
A0A075B6J9|LV218	120.13	29	3	3	12412	Immunoglobulin lambda variable 2-18
P09486|SPRC	118.25	14	4	4	34632	SPARC
P08519|APOA	116.41	2	6	6	501323	Apolipoprotein(a)
A0A0C4DH72|KV106	116.09	32	4	0	12697	Immunoglobulin kappa variable 1-6
A0A0B4J1X8|HV343	116.02	26	4	1	13077	Immunoglobulin heavy variable 3-43
P19013|K2C4	115.82	14	5	2	56144	Keratin type II cytoskeletal 4
Q99456|K1C12	115.82	21	7	6	53511	Keratin type I cytoskeletal 12
P01699|LV144	115.67	43	3	1	12201	Immunoglobulin lambda variable 1-44
Q9BYR7|KRA32	114.78	20	2	2	10407	Keratin-associated protein 3-2
Q16778|H2B2E	114.78	48	5	1	13920	Histone H2B type 2-E
P06899|H2B1J	114.78	48	5	1	13904	Histone H2B type 1-J
P01706|LV211	114.3	50	5	3	12644	Immunoglobulin lambda variable 2-11
P04433|KV311	113.75	32	4	4	12575	Immunoglobulin kappa variable 3-11
A0A0A0MRZ8|KVD11	113.75	32	4	4	12625	Immunoglobulin kappa variable 3D-11
P32119|PRDX2	113.68	19	4	4	21892	Peroxiredoxin-2
A0A0C4DH38|HV551	113.65	50	3	1	12675	Immunoglobulin heavy variable 5-51
P62807|H2B1C	113.4	47	5	1	13906	Histone H2B type 1-C/E/F/G/I
O60814|H2B1K	113.4	47	5	1	13890	Histone H2B type 1-K
P57053|H2BFS	113.4	47	5	1	13944	Histone H2B type F-S
P06312|KV401	112.92	26	3	3	13380	Immunoglobulin kappa variable 4-1
A0A075B6S2|KVD29	112.85	20	2	1	13143	Immunoglobulin kappa variable 2D-29
A2NJV5|KV229	112.85	20	2	1	13085	Immunoglobulin kappa variable 2-29
Q6A162|K1C40	110.77	7	3	0	48139	Keratin type I cytoskeletal 40
P01766|HV313	109.87	22	4	3	12506	Immunoglobulin heavy variable 3-13
A0A0C4DH68|KV224	109.59	40	3	1	13079	Immunoglobulin kappa variable 2-24
P20851|C4BPB	108.64	13	3	3	28357	C4b-binding protein beta chain
P08637|FCG3A	108.63	18	4	3	29089	Low affinity immunoglobulin gamma Fc region receptor III-A
A0A075B6R9|KVD24	108.6	40	3	1	13079	Probable non-functional immunoglobulin kappa variable 2D-24
Q14126|DSG2	107.62	6	6	6	122294	Desmoglein-2
P07477|TRY1	107.09	15	3	3	26558	Trypsin-1
P11226|MBL2	105.48	15	2	2	26144	Mannose-binding protein C
P01602|KV105	105.4	46	5	4	12782	Immunoglobulin kappa variable 1-5
P0DOX3|IGD	104.85	10	4	4	56224	Immunoglobulin delta heavy chain
A0A0J9YX35|HV64D	104.36	45	4	2	12823	Immunoglobulin heavy variable 3-64D
P04792|HSPB1	103.25	21	3	3	22783	Heat shock protein beta-1
P01709|LV208	102.99	18	4	2	12382	Immunoglobulin lambda variable 2-8
P01742|HV169	102.4	31	2	1	12659	Immunoglobulin heavy variable 1-69
A0A0B4J2H0|HV69D	102.4	31	2	1	12660	Immunoglobulin heavy variable 1-69D
P59666|DEF3	100.17	20	3	3	10245	Neutrophil defensin 3
P59665|DEF1	100.17	20	3	3	10201	Neutrophil defensin 1
P01593|KVD33	99.12	14	1	1	12848	Immunoglobulin kappa variable 1D-33
P01594|KV133	99.12	14	1	1	12848	Immunoglobulin kappa variable 1-33
Q01459|DIAC	99.02	13	5	5	43760	Di-N-acetylchitobiase
P03952|KLKB1	98.34	8	4	4	71370	Plasma kallikrein
P17936|IBP3	97.16	16	4	4	31674	Insulin-like growth factor-binding protein 3
P22792|CPN2	97.05	15	6	6	60557	Carboxypeptidase N subunit 2
A0A075B6I0|LV861	96.98	20	3	3	12814	Immunoglobulin lambda variable 8-61
P04908|H2A1B	96.96	35	4	2	14135	Histone H2A type 1-B/E
Q7L7L0|H2A3	96.96	35	4	2	14121	Histone H2A type 3
Q93077|H2A1C	96.96	35	4	2	14105	Histone H2A type 1-C
A0A075B6H7|KV37	96.45	42	3	2	12783	Probable non-functional immunoglobulin kappa variable 3-7
P0DP01|HV108	95.07	31	2	1	12992	Immunoglobulin heavy variable 1-8
P04180|LCAT	94.93	11	4	4	49578	Phosphatidylcholine-sterol acyltransferase
P01743|HV146	94.86	40	2	1	12933	Immunoglobulin heavy variable 1-46
P31151|S10A7	94.44	35	4	4	11471	Protein S100-A7
P01717|LV325	94.32	19	2	0	12011	Immunoglobulin lambda variable 3-25
P20929|NEBU	93.09	2	8	8	772931	Nebulin
A0A0A0MT36|KVD21	92.9	29	2	1	12340	Immunoglobulin kappa variable 6D-21
P54108|CRIS3	92.38	11	3	3	27630	Cysteine-rich secretory protein 3
P47929|LEG7	91.06	33	4	4	15075	Galectin-7
P01705|LV223	89.98	17	3	3	11893	Immunoglobulin lambda variable 2-23
P01624|KV315	88.73	26	2	0	12496	Immunoglobulin kappa variable 3-15
P04278|SHBG	88.53	9	2	2	43779	Sex hormone-binding globulin
Q9BYR8|KRA31	88.45	24	2	2	10539	Keratin-associated protein 3-1
P43251|BTD	88.01	6	2	2	61133	Biotinidase
P43121|MUC18	87.55	6	3	3	71608	Cell surface glycoprotein MUC18
A0A0C4DH36|HV338	86.86	27	4	3	12759	Probable non-functional immunoglobulin heavy variable 3-38
P81605|DCD	86.25	13	2	2	11284	Dermcidin
A0A087WSY6|KVD15	85.53	26	2	1	12534	Immunoglobulin kappa variable 3D-15
P01597|KV139	84.6	32	3	2	12737	Immunoglobulin kappa variable 1-39
P04432|KVD39	84.6	32	3	2	12737	Immunoglobulin kappa variable 1D-39
Q6UXB8|PI16	84.38	5	2	2	49471	Peptidase inhibitor 16
A0A0B4J1V6|HV373	84.03	46	4	2	12858	Immunoglobulin heavy variable 3-73
Q71DI3|H32	83.85	15	2	2	15388	Histone H3.2
P68431|H31	83.85	15	2	2	15404	Histone H3.1
Q16695|H31T	83.85	15	2	2	15508	Histone H3.1t
P84243|H33	83.85	15	2	2	15328	Histone H3.3
O75015|FCG3B	82.92	10	2	1	26216	Low affinity immunoglobulin gamma Fc region receptor III-B
P16104|H2AX	81.97	32	3	1	15145	Histone H2AX
Q96QV6|H2A1A	81.97	35	3	1	14233	Histone H2A type 1-A
P26927|HGFL	81.39	4	3	3	80320	Hepatocyte growth factor-like protein
Q13867|BLMH	81.32	10	4	4	52562	Bleomycin hydrolase
P07900|HS90A	81.3	8	2	2	84660	Heat shock protein HSP 90-alpha
P11142|HSP7C	80.93	10	3	2	70898	Heat shock cognate 71 kDa protein
P15144|AMPN	79.88	3	3	3	109539	Aminopeptidase N
Q9C075|K1C23	79.11	4	2	0	48131	Keratin type I cytoskeletal 23
Q15517|CDSN	79.01	5	3	3	51522	Corneodesmosin
O00533|NCHL1	78.48	4	4	4	135071	Neural cell adhesion molecule L1-like protein
P62328|TYB4	77.43	43	2	2	5053	Thymosin beta-4
Q9Y2X9|ZN281	77.13	9	5	5	96915	Zinc finger protein 281
A0A0C4DH67|KV108	76.4	30	2	1	12537	Immunoglobulin kappa variable 1-8
A0A0C4DH69|KV109	76.4	29	2	1	12715	Immunoglobulin kappa variable 1-9
P0DMV8|HS71A	75.84	10	3	2	70052	Heat shock 70 kDa protein 1A
P0DMV9|HS71B	75.84	10	3	2	70052	Heat shock 70 kDa protein 1B
P06681|CO2	75.19	4	3	3	83268	Complement C2
A0A0C4DH24|KV621	74.81	29	2	1	12430	Immunoglobulin kappa variable 6-21
P01611|KVD12	73.6	47	3	2	12620	Immunoglobulin kappa variable 1D-12
P00915|CAH1	73.26	20	3	3	28870	Carbonic anhydrase 1
A0A075B6S5|KV127	73.05	29	2	1	12712	Immunoglobulin kappa variable 1-27
P07476|INVO	72.77	6	3	3	68479	Involucrin
Q6EMK4|VASN	72.51	4	2	2	71713	Vasorin
P01833|PIGR	71.85	7	3	3	83284	Polymeric immunoglobulin receptor
P04430|KV116	71.61	29	2	2	12618	Immunoglobulin kappa variable 1-16
P01718|LV327	70.7	19	2	1	12165	Immunoglobulin lambda variable 3-27
A0A075B6Q5|HV364	70.54	36	3	1	12891	Immunoglobulin heavy variable 3-64
A0A075B6I9|LV746	69.03	15	2	2	12468	Immunoglobulin lambda variable 7-46
P01704|LV214	68.73	20	3	3	12597	Immunoglobulin lambda variable 2-14
Q15166|PON3	67.96	5	2	1	39608	Serum paraoxonase/lactonase 3
Q96RW7|HMCN1	67.57	1	4	4	613396	Hemicentin-1
Q5T750|XP32	67.37	4	2	2	26238	Skin-specific protein 32
Q13740|CD166	65.96	6	3	3	65102	CD166 antigen
A0A0B4J2D9|KVD13	65.37	29	2	2	12569	Immunoglobulin kappa variable 1D-13
P0DP09|KV113	65.37	29	2	2	12569	Immunoglobulin kappa variable 1-13
Q14515|SPRL1	65	3	2	2	75208	SPARC-like protein 1
P27918|PROP	64.71	6	2	2	51276	Properdin
A0A075B6K0|LV316	63.49	18	2	1	12466	Immunoglobulin lambda variable 3-16
P08670|VIME	63.16	6	2	1	53652	Vimentin
P62979|RS27A	62.76	16	2	2	17965	Ubiquitin-40S ribosomal protein S27a
P62987|RL40	62.76	20	2	2	14728	Ubiquitin-60S ribosomal protein L40
P0CG47|UBB	62.76	11	2	2	25762	Polyubiquitin-B
P0CG48|UBC	62.76	4	2	2	77039	Polyubiquitin-C
P07358|CO8B	62.72	6	3	3	67047	Complement component C8 beta chain
Q9BWP8|COL11	62.32	8	2	2	28665	Collectin-11
Q3LI72|KR195	61.64	32	1	1	7624	Keratin-associated protein 19-5
P67936|TPM4	61.49	10	2	2	28522	Tropomyosin alpha-4 chain
A0A0C4DH35|HV335	61.46	9	1	1	12810	Probable non-functional immunoglobulin heavy variable 3-35
P49747|COMP	60.87	3	2	2	82861	Cartilage oligomeric matrix protein
P15169|CBPN	59.75	7	3	3	52286	Carboxypeptidase N catalytic chain
Q8WZ75|ROBO4	59.5	2	2	2	107457	Roundabout homolog 4
P54289|CA2D1	59.48	2	2	2	124568	Voltage-dependent calcium channel subunit alpha-2/delta-1
Q8IUC1|KR111	59.1	9	1	1	17085	Keratin-associated protein 11-1
Q9UPQ0|LIMC1	59.02	2	2	2	121867	LIM and calponin homology domains-containing protein 1
Q14574|DSC3	58.5	2	2	2	99969	Desmocollin-3
P08582|TRFM	57.62	5	2	2	80215	Melanotransferrin
P61626|LYSC	57.15	8	1	1	16537	Lysozyme C
P68104|EF1A1	55.85	9	2	2	50141	Elongation factor 1-alpha 1
Q5VTE0|EF1A3	55.85	9	2	2	50185	Putative elongation factor 1-alpha-like 3
Q05639|EF1A2	55.85	9	2	2	50470	Elongation factor 1-alpha 2
Q5VV67|PPRC1	55.45	2	3	3	177543	Peroxisome proliferator-activated receptor gamma coactivator-related protein 1
P11684|UTER	55.22	11	1	1	9994	Uteroglobin
P46013|KI67	55.09	2	3	3	358695	Proliferation marker protein Ki-67
P49746|TSP3	54.96	2	2	1	104201	Thrombospondin-3
Q8NDA2|HMCN2	54.72	1	2	2	541983	Hemicentin-2
Q13790|APOF	53.69	4	1	1	35400	Apolipoprotein F
Q9Y520|PRC2C	53.49	1	2	2	316911	Protein PRRC2C
Q7Z408|CSMD2	52.49	2	2	2	380040	CUB and sushi domain-containing protein 2
P12107|COBA1	52.38	3	2	2	181064	Collagen alpha-1(XI) chain
P01344|IGF2	51.93	5	1	1	20140	Insulin-like growth factor II
P01034|CYTC	51.92	8	1	1	15799	Cystatin-C
Q9H6R3|ACSS3	51.82	3	2	2	74778	Acyl-CoA synthetase short-chain family member 3 mitochondrial
A0A075B6S4|KVD17	51.22	29	2	2	12835	Immunoglobulin kappa variable 1D-17
A0A0A0MT89|KJ01	51.06	67	1	1	1394	Immunoglobulin kappa joining 1
Q6IE36|OVOS2	50.69	1	1	1	161250	Ovostatin homolog 2
P13591|NCAM1	50.09	1	1	1	94574	Neural cell adhesion molecule 1
O60229|KALRN	50.03	1	2	2	340260	Kalirin
O43166|SI1L1	50	2	2	2	200028	Signal-induced proliferation-associated 1-like protein 1
O14647|CHD2	49.89	1	2	1	211342	Chromodomain-helicase-DNA-binding protein 2
P22105|TENX	49.88	1	2	2	458392	Tenascin-X
O60673|REV3L	49.35	1	2	2	352776	DNA polymerase zeta catalytic subunit
Q6ZU64|CFA65	49.12	2	2	2	217248	Cilia- and flagella-associated protein 65
Q15155|NOMO1	48.93	3	2	2	134324	Nodal modulator 1
Q5JPE7|NOMO2	48.93	3	2	2	139439	Nodal modulator 2
P69849|NOMO3	48.93	3	2	2	134133	Nodal modulator 3
Q8WXH0|SYNE2	48.84	0	2	2	796457	Nesprin-2
Q9BY89|K1671	48.46	2	2	2	196710	Uncharacterized protein KIAA1671
O95714|HERC2	48.37	0	2	2	527234	E3 ubiquitin-protein ligase HERC2
Q14789|GOGB1	48.23	1	2	2	376019	Golgin subfamily B member 1
Q96P63|SPB12	47.74	5	2	2	46276	Serpin B12
O15018|PDZD2	47.66	1	2	2	301640	PDZ domain-containing protein 2
Q6WRI0|IGS10	47.31	0	1	1	290836	Immunoglobulin superfamily member 10
Q96L91|EP400	47.31	1	2	2	343487	E1A-binding protein p400
Q96L93|KI16B	47.26	2	2	2	152011	Kinesin-like protein KIF16B
P35916|VGFR3	46.87	1	1	1	152757	Vascular endothelial growth factor receptor 3
P02741|CRP	46.5	4	1	1	25039	C-reactive protein
Q76L83|ASXL2	46.48	3	2	2	153819	Putative Polycomb group protein ASXL2
O14646|CHD1	46.39	2	2	1	196687	Chromodomain-helicase-DNA-binding protein 1
Q01955|CO4A3	45.96	0	1	1	161812	Collagen alpha-3(IV) chain
P18065|IBP2	45.89	6	2	2	34814	Insulin-like growth factor-binding protein 2
Q0VDD8|DYH14	45.81	0	1	1	399896	Dynein heavy chain 14 axonemal
Q9NZM1|MYOF	45.76	1	2	2	234706	Myoferlin
Q13428|TCOF	45.7	2	2	2	152105	Treacle protein
Q92953|KCNB2	45.64	1	1	1	102563	Potassium voltage-gated channel subfamily B member 2
Q13029|PRDM2	45.63	2	2	2	188914	PR domain zinc finger protein 2
P98160|PGBM	45.53	0	1	1	468835	Basement membrane-specific heparan sulfate proteoglycan core protein
Q5VSP4|LC1L1	45.21	7	1	1	17918	Putative lipocalin 1-like protein 1
P31025|LCN1	45.21	6	1	1	19250	Lipocalin-1
Q04637|IF4G1	45.21	1	1	1	175490	Eukaryotic translation initiation factor 4 gamma 1
A0A0C4DH30|HV316	45.2	59	3	3	13070	Probable non-functional immunoglobulin heavy variable 3-16
Q7Z7A1|CNTRL	45.15	1	2	2	268883	Centriolin
Q8TF61|FBX41	45.09	1	1	1	94496	F-box only protein 41
P07333|CSF1R	44.71	1	1	1	107984	Macrophage colony-stimulating factor 1 receptor
P02775|CXCL7	44.37	12	1	1	13894	Platelet basic protein
Q6KB66|K2C80	44.35	6	2	1	50525	Keratin type II cytoskeletal 80
A0A075B6S9|KV137	44.13	25	2	2	12688	Probable non-functional immunoglobulinn kappa variable 1-37
P0DSN7|KVD37	44.13	25	2	2	12688	Probable non-functional immunoglobulinn kappa variable 1D-37
Q9BXT4|TDRD1	44.06	1	1	1	132023	Tudor domain-containing protein 1
Q5VT06|CE350	44.02	1	2	2	350931	Centrosome-associated protein 350
Q9BRK4|LZTS2	43.3	2	1	1	72759	Leucine zipper putative tumor suppressor 2
P0DOX4|IGE	43.04	2	1	1	60323	Immunoglobulin epsilon heavy chain
Q9Y6U3|ADSV	42.29	2	1	1	80489	Adseverin
Q12952|FOXL1	41.67	6	1	1	36490	Forkhead box protein L1
P62937|PPIA	41.29	7	1	1	18012	Peptidyl-prolyl cis-trans isomerase A
Q9C0I3|CCSE1	40.57	1	1	1	99510	Serine-rich coiled-coil domain-containing protein 1
Q02878|RL6	40.28	3	1	1	32728	60S ribosomal protein L6
Q969W9|PMEPA	40.08	3	1	1	31609	Protein TMEPAI
Q96DR8|MUCL1	40.03	10	1	1	9039	Mucin-like protein 1
P68366|TBA4A	39.86	5	1	1	49924	Tubulin alpha-4A chain
Q71U36|TBA1A	39.86	5	1	1	50136	Tubulin alpha-1A chain
Q9NY65|TBA8	39.86	5	1	1	50094	Tubulin alpha-8 chain
P0DPH8|TBA3D	39.86	5	1	1	49960	Tubulin alpha-3D chain
P0DPH7|TBA3C	39.86	5	1	1	49960	Tubulin alpha-3C chain
P68363|TBA1B	39.86	5	1	1	50152	Tubulin alpha-1B chain
Q9BQE3|TBA1C	39.86	5	1	1	49895	Tubulin alpha-1C chain
P08235|MCR	39.61	1	1	1	107081	Mineralocorticoid receptor
Q99466|NOTC4	39.18	1	1	1	209620	Neurogenic locus notch homolog protein 4
Q9H161|ALX4	39.07	2	1	1	44241	Homeobox protein aristaless-like 4
O15230|LAMA5	38.59	0	1	1	399740	Laminin subunit alpha-5
P48552|NRIP1	38.3	1	1	1	126942	Nuclear receptor-interacting protein 1
Q9UFH2|DYH17	38.26	0	1	1	509318	Dynein heavy chain 17 axonemal
O15084|ANR28	38.01	1	1	1	112966	Serine/threonine-protein phosphatase 6 regulatory ankyrin repeat subunit A
Q14644|RASA3	37.91	1	1	1	95699	Ras GTPase-activating protein 3
Q99758|ABCA3	37.82	1	1	1	191361	ATP-binding cassette sub-family A member 3
Q6ZMW2|ZN782	37.78	1	1	1	80904	Zinc finger protein 782
Q9UQ35|SRRM2	37.74	0	1	1	299616	Serine/arginine repetitive matrix protein 2
Q8IZF4|AGRG5	37.72	2	1	1	59000	Adhesion G-protein coupled receptor G5
A8MWY0|ELAP2	37.59	1	1	1	113842	Endosome/lysosome-associated apoptosis and autophagy regulator family member 2
Q5VST9|OBSCN	37.11	0	1	1	868496	Obscurin
Q9Y3R0|GRIP1	37.1	2	1	1	122422	Glutamate receptor-interacting protein 1
Q8TF72|SHRM3	37.02	0	1	1	216856	Protein Shroom3
Q9H7D0|DOCK5	36.89	1	1	1	215307	Dedicator of cytokinesis protein 5
Q9BXW6|OSBL1	36.86	1	1	1	108470	Oxysterol-binding protein-related protein 1
P05783|K1C18	36.84	2	1	1	48058	Keratin type I cytoskeletal 18
O75592|MYCB2	36.81	0	1	1	513643	E3 ubiquitin-protein ligase MYCBP2
O75037|KI21B	36.71	0	1	1	182661	Kinesin-like protein KIF21B
P36915|GNL1	36.6	2	1	1	68661	Guanine nucleotide-binding protein-like 1
Q96DT5|DYH11	36.57	0	1	1	520374	Dynein heavy chain 11 axonemal
P23490|LORI	36.48	3	1	1	25761	Loricrin
P20810|ICAL	36.44	6	1	1	76573	Calpastatin
P08575|PTPRC	36.18	1	1	1	147486	Receptor-type tyrosine-protein phosphatase C
P04075|ALDOA	36.08	2	1	1	39420	Fructose-bisphosphate aldolase A
P50213|IDH3A	35.94	3	1	1	39592	Isocitrate dehydrogenase [NAD] subunit alpha mitochondrial
Q9NVR2|INT10	35.91	1	1	1	82236	Integrator complex subunit 10
P50748|KNTC1	35.76	0	1	1	250746	Kinetochore-associated protein 1
Q9NXD2|MTMRA	35.62	2	1	1	88273	Myotubularin-related protein 10
Q9NRK6|ABCBA	35.62	1	1	1	79148	ATP-binding cassette sub-family B member 10 mitochondrial
O95835|LATS1	35.55	1	1	1	126870	Serine/threonine-protein kinase LATS1
C9J069|AJM1	35.38	2	1	1	106650	Apical junction component 1 homolog
Q9Y2Z4|SYYM	35.36	5	1	1	53199	Tyrosine--tRNA ligase mitochondrial
Q9UHI7|S23A1	35.32	4	1	1	64831	Solute carrier family 23 member 1
Q99684|GFI1	35.09	2	1	1	45297	Zinc finger protein Gfi-1
P08253|MMP2	35.05	2	1	1	73882	72 kDa type IV collagenase
A3KN83|SBNO1	34.98	1	1	1	154312	Protein strawberry notch homolog 1
Q5JWR5|DOP1	34.97	0	1	1	277353	Protein dopey-1
Q9Y4D8|HECD4	34.92	0	1	1	439348	Probable E3 ubiquitin-protein ligase HECTD4
P29508|SPB3	34.91	2	1	1	44565	Serpin B3
P49917|DNLI4	34.82	1	1	1	103971	DNA ligase 4
P20930|FILA	34.69	0	1	1	435180	Filaggrin
Q9HB71|CYBP	34.67	7	1	1	26210	Calcyclin-binding protein
Q9NPG4|PCD12	34.57	1	1	1	128994	Protocadherin-12
P07355|ANXA2	34.54	3	1	1	38604	Annexin A2
Q3BBV0|NBPF1	34.5	1	1	1	139258	Neuroblastoma breakpoint family member 1
Q86T75|NBPFB	34.5	1	1	1	99433	Neuroblastoma breakpoint family member 11
Q3BBV2|NBPF8	34.5	1	1	1	99215	Putative neuroblastoma breakpoint family member 8
P0DPF3|NBPF9	34.5	1	1	1	127756	Neuroblastoma breakpoint family member 9
Q5TAG4|NBPFC	34.5	1	1	1	167688	Neuroblastoma breakpoint family member 12
Q9H7J1|PPR3E	34.45	8	1	1	30644	Protein phosphatase 1 regulatory subunit 3E
Q5TEU4|NDUF5	34.45	3	1	1	38918	Arginine-hydroxylase NDUFAF5 mitochondrial
Q9BUA3|SPNDC	34.42	3	1	1	41037	Spindlin interactor and repressor of chromatin-binding protein
P27815|PDE4A	34.38	2	1	1	98143	cAMP-specific 3' 5'-cyclic phosphodiesterase 4A
P05997|CO5A2	34.21	1	1	1	144910	Collagen alpha-2(V) chain
O43614|OX2R	34.13	2	1	1	50695	Orexin receptor type 2
P25054|APC	34.11	1	1	1	311646	Adenomatous polyposis coli protein
O14795|UN13B	34.01	1	1	1	180678	Protein unc-13 homolog B
Q685J3|MUC17	34	0	1	1	451743	Mucin-17
Q9Y5Q9|TF3C3	33.93	2	1	1	101272	General transcription factor 3C polypeptide 3
Q14919|NC2A	33.77	6	1	1	22350	Dr1-associated corepressor
P25092|GUC2C	33.63	1	1	1	123403	Heat-stable enterotoxin receptor
Q4V328|GRAP1	33.6	1	1	1	96005	GRIP1-associated protein 1
P98168|ZXDA	33.56	3	1	1	84771	Zinc finger X-linked protein ZXDA
Q9UJ41|RABX5	33.52	3	1	1	56891	Rab5 GDP/GTP exchange factor
Q14643|ITPR1	33.51	1	1	1	313928	Inositol 1 4 5-trisphosphate receptor type 1
Q9H6K5|PRR36	33.48	1	1	1	132748	Proline-rich protein 36
O95497|VNN1	33.45	2	1	1	57012	Pantetheinase
Q13885|TBB2A	33.4	4	1	1	49907	Tubulin beta-2A chain
Q8N9V7|TOPZ1	33.38	1	1	1	190926	Protein TOPAZ1
P01703|LV140	33.37	18	1	1	12302	Immunoglobulin lambda variable 1-40
P42285|MTREX	33.32	2	1	1	117805	Exosome RNA helicase MTR4
Q9UNN8|EPCR	33.28	4	1	1	26671	Endothelial protein C receptor
Q7Z5J4|RAI1	33.26	0	1	1	203350	Retinoic acid-induced protein 1
Q0VGE8|ZN816	33.24	2	1	1	75725	Zinc finger protein 816
P56730|NETR	33.19	1	1	1	97067	Neurotrypsin
A6NE01|F186A	33.16	0	1	1	262755	Protein FAM186A
Q96JI7|SPTCS	33.14	1	1	1	278866	Spatacsin
P47914|RL29	33.01	9	1	1	17752	60S ribosomal protein L29
Q9C0B7|TNG6	33.01	1	1	1	120747	Transport and Golgi organization protein 6 homolog
Q96PY6|NEK1	32.97	2	1	1	142828	Serine/threonine-protein kinase Nek1
Q9ULH1|ASAP1	32.92	1	1	1	125498	Arf-GAP with SH3 domain ANK repeat and PH domain-containing protein 1
Q8IX07|FOG1	32.92	2	1	1	104888	Zinc finger protein ZFPM1
Q96JG9|ZN469	32.9	1	1	1	410207	Zinc finger protein 469
P49327|FAS	32.89	0	1	1	273424	Fatty acid synthase
Q8NB78|KDM1B	32.89	1	1	1	92098	Lysine-specific histone demethylase 1B
Q5TH69|BIG3	32.89	0	1	1	240649	Brefeldin A-inhibited guanine nucleotide-exchange protein 3
Q9UMZ3|PTPRQ	32.88	1	1	1	260921	Phosphatidylinositol phosphatase PTPRQ
P02545|LMNA	32.86	2	1	1	74140	Prelamin-A/C
Q8WVB6|CTF18	32.74	1	1	1	107383	Chromosome transmission fidelity protein 18 homolog
P48681|NEST	32.72	1	1	1	177438	Nestin
Q6ZMT1|STAC2	32.72	2	1	1	45009	SH3 and cysteine-rich domain-containing protein 2
P01601|KVD16	32.71	14	1	1	12730	Immunoglobulin kappa variable 1D-16
Q86X29|LSR	32.71	2	1	1	71439	Lipolysis-stimulated lipoprotein receptor
Q86UN2|R4RL1	32.7	2	1	1	49065	Reticulon-4 receptor-like 1
P21817|RYR1	32.7	0	1	1	565184	Ryanodine receptor 1
Q5GH72|XKR7	32.61	3	1	1	63826	XK-related protein 7
Q6NV74|CRCDL	32.6	1	1	1	102157	CRACD-like protein
Q6EMB2|TTLL5	32.55	1	1	1	143577	Tubulin polyglutamylase TTLL5
Q9NR09|BIRC6	32.47	0	1	1	530260	Baculoviral IAP repeat-containing protein 6
Q9P2P6|STAR9	32.45	0	1	1	516351	StAR-related lipid transfer protein 9
Q96MG7|NSE3	32.38	3	1	1	34308	Non-structural maintenance of chromosomes element 3 homolog
O14727|APAF	32.27	1	1	1	141840	Apoptotic protease-activating factor 1
Q9NTJ3|SMC4	32.23	1	1	1	147182	Structural maintenance of chromosomes protein 4
O60447|EVI5	32.22	2	1	1	92949	Ecotropic viral integration site 5 protein homolog
P05362|ICAM1	32.2	2	1	1	57825	Intercellular adhesion molecule 1
Q86SQ6|AGRA1	32.17	3	1	1	60885	Adhesion G protein-coupled receptor A1
Q6PJF5|RHDF2	32.13	1	1	1	96686	Inactive rhomboid protein 2
O94822|LTN1	32.09	0	1	1	200550	E3 ubiquitin-protein ligase listerin
Q8IV20|LACC1	32.08	5	1	1	47780	Purine nucleoside phosphorylase LACC1
Q14202|ZMYM3	32.07	1	1	1	152379	Zinc finger MYM-type protein 3
O43679|LDB2	32.05	5	1	1	42793	LIM domain-binding protein 2
Q9NPH3|IL1AP	32.04	2	1	1	65419	Interleukin-1 receptor accessory protein
Q9H0C5|BTBD1	32.03	2	1	1	52771	BTB/POZ domain-containing protein 1
Q9BXA9|SALL3	31.99	2	1	1	135346	Sal-like protein 3
Q9NZA1|CLIC5	31.97	3	1	1	46503	Chloride intracellular channel protein 5
Q9Y5F7|PCDGL	31.92	2	1	1	101214	Protocadherin gamma-C4
Q92545|TM131	31.85	1	1	1	205137	Transmembrane protein 131
Q8IZQ1|WDFY3	31.81	0	1	1	395260	WD repeat and FYVE domain-containing protein 3
Q5TEA6|SE1L2	31.8	3	1	1	77964	Protein sel-1 homolog 2
Q8N3D4|EH1L1	31.79	1	1	1	161854	EH domain-binding protein 1-like protein 1
Q8NDV7|TNR6A	31.79	1	1	1	210296	Trinucleotide repeat-containing gene 6A protein
Q8IYX8|CE57L	31.76	2	1	1	53649	Centrosomal protein CEP57L1
Q6NUQ4|TM214	31.74	2	1	1	77151	Transmembrane protein 214
Q7Z5J8|ANKAR	31.72	1	1	1	162025	Ankyrin and armadillo repeat-containing protein
Q9UBP9|GULP1	31.72	3	1	1	34490	PTB domain-containing engulfment adapter protein 1
P0CAP1|MYZAP	31.6	2	1	1	54206	Myocardial zonula adherens protein
P49591|SYSC	31.59	1	1	1	58777	Serine--tRNA ligase cytoplasmic
P58215|LOXL3	31.53	1	1	1	83166	Lysyl oxidase homolog 3
Q16659|MK06	31.47	2	1	1	82681	Mitogen-activated protein kinase 6
Q9Y312|AAR2	31.45	4	1	1	43472	Protein AAR2 homolog
P31930|QCR1	31.41	5	1	1	52646	Cytochrome b-c1 complex subunit 1 mitochondrial
Q8WXA3|RUFY2	31.39	2	1	1	70010	RUN and FYVE domain-containing protein 2
Q9P016|THYN1	31.37	4	1	1	25697	Thymocyte nuclear protein 1
P04040|CATA	31.36	2	1	1	59756	Catalase
Q4VCS5|AMOT	31.35	2	1	1	118085	Angiomotin
Q92832|NELL1	31.34	1	1	1	89635	Protein kinase C-binding protein NELL1
P12110|CO6A2	31.34	2	1	1	108579	Collagen alpha-2(VI) chain
Q5TZA2|CROCC	31.31	1	1	1	228521	Rootletin
Q96TA2|YMEL1	31.3	3	1	1	86455	ATP-dependent zinc metalloprotease YME1L1
Q9NQX1|PRDM5	31.26	3	1	1	73090	PR domain zinc finger protein 5
Q9Y2I1|NISCH	31.24	1	1	1	166628	Nischarin
A0A087WSZ0|KVD08	31.23	16	1	1	12837	Immunoglobulin kappa variable 1D-8
P35749|MYH11	31.23	1	1	1	227337	Myosin-11
Q5H9I0|TFDP3	31.21	4	1	1	44967	Transcription factor Dp family member 3
Q5THJ4|VP13D	31.2	0	1	1	491920	Vacuolar protein sorting-associated protein 13D
Q5TEZ5|CF163	31.2	4	1	1	38553	Uncharacterized protein C6orf163
P04406|G3P	31.12	2	1	1	36053	Glyceraldehyde-3-phosphate dehydrogenase
Q9BY44|EIF2A	31.11	1	1	1	64990	Eukaryotic translation initiation factor 2A
Q86U86|PB1	31.11	1	1	1	192946	Protein polybromo-1
P27540|ARNT	31.1	5	1	1	86637	Aryl hydrocarbon receptor nuclear translocator
Q96Q06|PLIN4	31.03	1	1	1	134431	Perilipin-4
Q9BPZ3|PAIP2	31.01	6	1	1	14984	Polyadenylate-binding protein-interacting protein 2
Q96BJ3|AIDA	31	7	1	1	35023	Axin interactor dorsalization-associated protein
Q7L1Q6|BZW1	30.98	2	1	1	48043	Basic leucine zipper and W2 domain-containing protein 1
A0A0C4DH33|HV124	30.95	21	1	1	12824	Immunoglobulin heavy variable 1-24
P40426|PBX3	30.94	4	1	1	47190	Pre-B-cell leukemia transcription factor 3
E9PAV3|NACAM	30.94	1	1	1	205419	Nascent polypeptide-associated complex subunit alpha muscle-specific form
Q8WV83|S35F5	30.9	2	1	1	58887	Solute carrier family 35 member F5
Q8TAW3|ZN671	30.88	2	1	1	60972	Zinc finger protein 671
Q92783|STAM1	30.82	3	1	1	59180	Signal transducing adapter molecule 1
Q9HCU4|CELR2	30.79	1	1	1	317453	Cadherin EGF LAG seven-pass G-type receptor 2
Q6UUV7|CRTC3	30.77	2	1	1	66959	CREB-regulated transcription coactivator 3
Q5TCZ1|SPD2A	30.74	2	1	1	125289	SH3 and PX domain-containing protein 2A
O60890|OPHN1	30.73	2	1	1	91641	Oligophrenin-1
Q8NAA4|A16L2	30.72	4	1	1	68998	Protein Atg16l2
P35968|VGFR2	30.69	1	1	1	151526	Vascular endothelial growth factor receptor 2
Q8NDA8|MROH1	30.69	1	1	1	181248	Maestro heat-like repeat-containing protein family member 1
Q15276|RABE1	30.67	1	1	1	99290	Rab GTPase-binding effector protein 1
Q7Z4S6|KI21A	30.67	1	1	1	187178	Kinesin-like protein KIF21A
Q8WZ64|ARAP2	30.66	1	1	1	193451	Arf-GAP with Rho-GAP domain ANK repeat and PH domain-containing protein 2
Q69YN4|VIR	30.66	0	1	1	202023	Protein virilizer homolog
Q9Y4G6|TLN2	30.66	1	1	1	271611	Talin-2
Q07627|KRA11	30.66	4	1	1	18235	Keratin-associated protein 1-1
Q8IUG1|KRA13	30.66	4	1	1	18184	Keratin-associated protein 1-3
O95171|SCEL	30.66	3	1	1	77552	Sciellin
Q8NDX6|ZN740	30.62	7	1	1	21857	Zinc finger protein 740
Q6ZTW0|TPGS1	30.6	8	1	1	31275	Tubulin polyglutamylase complex subunit 1
Q00536|CDK16	30.58	3	1	1	55716	Cyclin-dependent kinase 16
Q2T9J0|TYSD1	30.54	4	1	1	59309	Peroxisomal leader peptide-processing protease
Q08431|MFGM	30.54	3	1	1	43105	Lactadherin
Q08379|GOGA2	30.53	1	1	1	113086	Golgin subfamily A member 2
Q96T58|MINT	30.5	0	1	1	402251	Msx2-interacting protein
O15075|DCLK1	30.5	2	1	1	82224	Serine/threonine-protein kinase DCLK1
Q8TD26|CHD6	30.46	0	1	1	305412	Chromodomain-helicase-DNA-binding protein 6
Q13620|CUL4B	30.46	1	1	1	103982	Cullin-4B
Q96T17|MA7D2	30.44	2	1	1	81965	MAP7 domain-containing protein 2
A6NE21|F90AI	30.44	3	1	1	49680	Putative protein FAM90A18P/FAM90A19P
Q9NNZ6|PRM3	30.36	17	1	1	11232	Protamine-3
P60842|IF4A1	30.33	4	1	1	46154	Eukaryotic initiation factor 4A-I
Q8TEP8|CE192	30.26	0	1	1	279109	Centrosomal protein of 192 kDa
Q9Y5I1|PCDAB	30.24	1	1	1	103298	Protocadherin alpha-11
O60518|RNBP6	30.22	1	1	1	124713	Ran-binding protein 6
Q8WVV4|POF1B	30.22	3	1	1	68065	Protein POF1B
Q92804|RBP56	30.2	2	1	1	61830	TATA-binding protein-associated factor 2N
Q9UKZ1|CNO11	30.2	4	1	1	55215	CCR4-NOT transcription complex subunit 11
Q9BQ83|SLX1	30.14	3	1	1	30771	Structure-specific endonuclease subunit SLX1
Q04900|MUC24	30.1	16	1	1	20917	Sialomucin core protein 24
Q9BTW9|TBCD	30.08	1	1	1	132600	Tubulin-specific chaperone D
P41219|PERI	30.07	3	1	0	53651	Peripherin
Q2TAY7|SMU1	30.05	2	1	1	57544	WD40 repeat-containing protein SMU1
Q9H095|DRC9	30.03	4	1	1	51918	Dynein regulatory complex protein 9
A0A0B4J1Y8|LV949	30.03	8	1	1	13024	Immunoglobulin lambda variable 9-49
O00602|FCN1	30.01	3	1	1	35078	Ficolin-1
Q5TF21|SOGA3	30	1	1	1	103199	Protein SOGA3
P04798|CP1A1	29.99	2	1	1	58165	Cytochrome P450 1A1
Q8TD31|CCHCR	29.98	2	1	1	88671	Coiled-coil alpha-helical rod protein 1
P49454|CENPF	29.98	0	1	1	357527	Centromere protein F
O94876|TMCC1	29.96	2	1	1	72083	Transmembrane and coiled-coil domains protein 1
Q6U949|IG2AS	29.94	8	1	1	18035	Putative insulin-like growth factor 2 antisense gene protein
Q96N23|CFA54	29.93	1	1	1	351970	Cilia- and flagella-associated protein 54
Q9UKX3|MYH13	29.93	0	1	1	223603	Myosin-13
Q9P227|RHG23	29.91	1	1	1	162191	Rho GTPase-activating protein 23
Q9BXU7|UBP26	29.86	1	1	1	104047	Ubiquitin carboxyl-terminal hydrolase 26
O15381|NVL	29.82	2	1	1	95051	Nuclear valosin-containing protein-like
Q96RV3|PCX1	29.81	0	1	1	258673	Pecanex-like protein 1
Q9UQP3|TENN	29.81	1	1	1	144034	Tenascin-N
Q86YR5|GPSM1	29.8	1	1	1	74510	G-protein-signaling modulator 1
Q02818|NUCB1	29.77	2	1	1	53879	Nucleobindin-1
Q96GA3|LTV1	29.77	4	1	1	54855	Protein LTV1 homolog
Q9Y651|SOX21	29.76	4	1	1	28580	Transcription factor SOX-21
Q86XK2|FBX11	29.76	6	1	1	103585	F-box only protein 11
Q9P212|PLCE1	29.75	1	1	1	258712	1-phosphatidylinositol 4 5-bisphosphate phosphodiesterase epsilon-1
Q8ND23|CARL3	29.73	1	1	1	150229	Capping protein Arp2/3 and myosin-I linker protein 3
O15055|PER2	29.73	1	1	1	136579	Period circadian protein homolog 2
Q99536|VAT1	29.73	4	1	1	41920	Synaptic vesicle membrane protein VAT-1 homolog
Q13415|ORC1	29.72	2	1	1	97350	Origin recognition complex subunit 1
Q9Y4J8|DTNA	29.7	2	1	1	83901	Dystrobrevin alpha
Q5FWE3|PRRT3	29.67	1	1	1	102197	Proline-rich transmembrane protein 3
Q8N1P7|CRBG2	29.67	1	1	1	177912	Beta/gamma crystallin domain-containing protein 2
Q9HCM3|K1549	29.66	1	1	1	210753	UPF0606 protein KIAA1549
Q9HAZ2|PRD16	29.66	1	1	1	140251	Histone-lysine N-methyltransferase PRDM16
Q03112|MECOM	29.66	1	1	1	138135	Histone-lysine N-methyltransferase MECOM
Q99250|SCN2A	29.66	1	1	1	227973	Sodium channel protein type 2 subunit alpha
P35498|SCN1A	29.66	1	1	1	228970	Sodium channel protein type 1 subunit alpha
Q8WWQ0|PHIP	29.65	1	1	1	206688	PH-interacting protein
Q9UBT7|CTNL1	29.61	1	1	1	81896	Alpha-catulin
Q9NZJ4|SACS	29.6	0	1	1	521131	Sacsin
A0A0B4J1Z2|KVD43	29.59	16	1	1	12989	Immunoglobulin kappa variable 1D-43
Q6ZRS2|SRCAP	29.59	0	1	1	343555	Helicase SRCAP
P25940|CO5A3	29.55	1	1	1	172120	Collagen alpha-3(V) chain
Q12947|FOXF2	29.51	3	1	1	45993	Forkhead box protein F2
Q15154|PCM1	29.51	1	1	1	228542	Pericentriolar material 1 protein
Q9UKL3|C8AP2	29.49	1	1	1	222656	CASP8-associated protein 2
P98198|AT8B2	29.47	3	1	1	137440	Phospholipid-transporting ATPase ID
P17021|ZNF17	29.47	1	1	1	77204	Zinc finger protein 17
Q6PRD1|GP179	29.39	1	1	1	257360	Probable G-protein coupled receptor 179
Q8IWJ2|GCC2	29.38	1	1	1	195908	GRIP and coiled-coil domain-containing protein 2
O94985|CSTN1	29.37	1	1	1	109793	Calsyntenin-1
P30260|CDC27	29.35	2	1	1	91867	Cell division cycle protein 27 homolog
O15169|AXIN1	29.35	1	1	1	95635	Axin-1
Q9P2S2|NRX2A	29.33	1	1	1	184981	Neurexin-2
Q8IW93|ARHGJ	29.33	1	1	1	89197	Rho guanine nucleotide exchange factor 19
Q3MJ13|WDR72	29.33	2	1	1	123425	WD repeat-containing protein 72
A6NJZ7|RIM3C	29.32	1	1	1	180948	RIMS-binding protein 3C
A6NNM3|RIM3B	29.32	1	1	1	180950	RIMS-binding protein 3B
Q9UFD9|RIM3A	29.32	1	1	1	180716	RIMS-binding protein 3A
Q15853|USF2	29.3	5	1	1	36955	Upstream stimulatory factor 2
Q9NR23|GDF3	29.29	3	1	1	41387	Growth/differentiation factor 3
Q14678|KANK1	29.28	1	1	1	147289	KN motif and ankyrin repeat domain-containing protein 1
Q86WT1|TT30A	29.28	2	1	1	76136	Tetratricopeptide repeat protein 30A
Q8N4P2|TT30B	29.28	2	1	1	76099	Tetratricopeptide repeat protein 30B
Q8IYA8|IHO1	29.22	3	1	1	66343	Interactor of HORMAD1 protein 1
A6NHR8|FA47D	29.22	5	1	1	46757	Putative protein FAM47D
Q86UQ4|ABCAD	29.22	0	1	1	576166	ATP-binding cassette sub-family A member 13
Q8WXD9|CSKI1	29.22	2	1	1	149813	Caskin-1
O60284|ST18	29.2	2	1	1	115155	Suppression of tumorigenicity 18 protein
Q02790|FKBP4	29.2	3	1	1	51805	Peptidyl-prolyl cis-trans isomerase FKBP4
Q15751|HERC1	29.2	0	1	1	532234	Probable E3 ubiquitin-protein ligase HERC1
Q13535|ATR	29.19	1	1	1	301365	Serine/threonine-protein kinase ATR
P39880|CUX1	29.17	1	1	1	164187	Homeobox protein cut-like 1
Q12837|PO4F2	29.15	4	1	1	43087	POU domain class 4 transcription factor 2
O95613|PCNT	29.14	1	1	1	378039	Pericentrin
Q5TDH0|DDI2	29.13	5	1	1	44523	Protein DDI1 homolog 2
Q96BT7|ALKB8	29.12	2	1	1	75208	Alkylated DNA repair protein alkB homolog 8
Q8TC07|TBC15	29.11	1	1	1	79491	TBC1 domain family member 15
Q9UHR6|ZNHI2	29.11	3	1	1	42884	Zinc finger HIT domain-containing protein 2
Q9BYX2|TBD2A	29.1	2	1	1	105414	TBC1 domain family member 2A
Q8NEZ4|KMT2C	29.08	0	1	1	541376	Histone-lysine N-methyltransferase 2C
Q5JUK3|KCNT1	29.06	1	1	1	138343	Potassium channel subfamily T member 1
Q8IVL1|NAV2	29.06	1	1	1	268165	Neuron navigator 2
Q4V348|Z658B	29.03	1	1	1	94331	Zinc finger protein 658B
Q5TYW1|ZN658	29.03	1	1	1	122274	Zinc finger protein 658
Q5SYB0|FRPD1	29.03	1	1	1	173436	FERM and PDZ domain-containing protein 1
Q8IYT8|ULK2	29.02	1	1	1	112694	Serine/threonine-protein kinase ULK2
Q15542|TAF5	29.02	1	1	1	86830	Transcription initiation factor TFIID subunit 5
Q5VYS8|TUT7	29	1	1	1	171228	Terminal uridylyltransferase 7
Q6ZNJ1|NBEL2	29	1	1	1	302515	Neurobeachin-like protein 2
Q99457|NP1L3	29	4	1	1	57593	Nucleosome assembly protein 1-like 3
Q9NP71|MLXPL	29	2	1	1	93073	Carbohydrate-responsive element-binding protein
A8MWE9|EFCB8	28.99	9	1	1	16428	EF-hand calcium-binding domain-containing protein 8
Q9UJ78|ZMYM5	28.98	1	1	1	74817	Zinc finger MYM-type protein 5
Q9P2D7|DYH1	28.98	0	1	1	487482	Dynein heavy chain 1 axonemal
Q2VWA4|SKOR2	28.97	2	1	1	104235	SKI family transcriptional corepressor 2
Q9NQR1|KMT5A	28.96	3	1	1	42890	N-lysine methyltransferase KMT5A
P29375|KDM5A	28.94	1	1	1	192094	Lysine-specific demethylase 5A
Q9Y490|TLN1	28.9	0	1	1	269765	Talin-1
Q6NUJ5|PWP2B	28.89	2	1	1	63967	PWWP domain-containing protein 2B
Q99698|LYST	28.89	0	1	1	429141	Lysosomal-trafficking regulator
Q7Z4P5|GDF7	28.89	5	1	1	46950	Growth/differentiation factor 7
Q5QGS0|NEXMI	28.88	1	1	1	167550	Neurite extension and migration factor
P31276|HXC13	28.87	5	1	1	35379	Homeobox protein Hox-C13
Q13480|GAB1	28.85	2	1	1	76616	GRB2-associated-binding protein 1
Q9Y2D8|ADIP	28.83	2	1	1	71236	Afadin- and alpha-actinin-binding protein
Q12888|TP53B	28.82	0	1	1	213573	TP53-binding protein 1
Q8N394|TMTC2	28.82	1	1	1	94130	Protein O-mannosyl-transferase TMTC2
A2VDJ0|T131L	28.81	1	1	1	179338	Transmembrane protein 131-like
Q6PIF6|MYO7B	28.81	1	1	1	241597	Unconventional myosin-VIIb
Q8TF20|ZN721	28.79	1	1	1	105084	Zinc finger protein 721
Q96HW7|INT4	28.78	2	1	1	108171	Integrator complex subunit 4
O75665|OFD1	28.76	2	1	1	116671	Oral-facial-digital syndrome 1 protein
P49915|GUAA	28.75	1	1	1	76716	GMP synthase [glutamine-hydrolyzing]
A6H8Y1|BDP1	28.74	1	1	1	293883	Transcription factor TFIIIB component B'' homolog
Q9UPU9|SMAG1	28.73	3	1	1	79415	Protein Smaug homolog 1
Q9NZR2|LRP1B	28.72	1	1	1	515501	Low-density lipoprotein receptor-related protein 1B
Q6P4R8|NFRKB	28.71	1	1	1	139001	Nuclear factor related to kappa-B-binding protein
P21453|S1PR1	28.7	2	1	1	42811	Sphingosine 1-phosphate receptor 1
Q5SY80|CTSRE	28.69	2	1	1	109662	Cation channel sperm-associated protein subunit epsilon
Q15652|JHD2C	28.69	1	1	1	284523	Probable JmjC domain-containing histone demethylation protein 2C
Q5CZC0|FSIP2	28.69	0	1	1	780624	Fibrous sheath-interacting protein 2
Q02952|AKA12	28.69	2	1	1	191480	A-kinase anchor protein 12
Q9HCD6|TANC2	28.68	2	1	1	219647	Protein TANC2
Q6PID8|KLD10	28.66	2	1	1	49098	Kelch domain-containing protein 10
Q5R372|RBG1L	28.66	1	1	1	92513	Rab GTPase-activating protein 1-like
B0I1T2|MYO1G	28.66	1	1	1	116442	Unconventional myosin-Ig
O95248|MTMR5	28.66	0	1	1	208442	Myotubularin-related protein 5
Q13614|MTMR2	28.66	1	1	1	73381	Myotubularin-related protein 2
O95382|M3K6	28.65	1	1	1	142596	Mitogen-activated protein kinase kinase kinase 6
P07384|CAN1	28.65	3	1	1	81890	Calpain-1 catalytic subunit
P51589|CP2J2	28.63	3	1	1	57611	Cytochrome P450 2J2
Q8NF91|SYNE1	28.62	1	1	1	1011108	Nesprin-1
P17661|DESM	28.61	3	1	1	53536	Desmin
Q9C0B2|CFA74	28.6	1	1	1	178588	Cilia- and flagella-associated protein 74
Q8N554|ZN276	28.6	2	1	1	67219	Zinc finger protein 276
Q96K62|ZBT45	28.6	5	1	1	54008	Zinc finger and BTB domain-containing protein 45
Q8TF66|LRC15	28.59	2	1	1	64366	Leucine-rich repeat-containing protein 15
Q8IYK2|CC105	28.55	3	1	1	56909	Coiled-coil domain-containing protein 105
Q9NZU7|CABP1	28.54	3	1	1	39838	Calcium-binding protein 1
Q6NXT6|TAPT1	28.54	1	1	1	64260	Transmembrane anterior posterior transformation protein 1 homolog
Q9BVN2|RUSC1	28.54	1	1	1	96444	RUN and SH3 domain-containing protein 1
A0A0B4J1U7|HV601	28.54	7	1	1	13481	Immunoglobulin heavy variable 6-1
P0C864|DANCR	28.53	7	1	1	16785	Putative uncharacterized protein DANCR
Q9NRH2|SNRK	28.53	1	1	1	84276	SNF-related serine/threonine-protein kinase
Q8N6T0|TO6BL	28.53	2	1	1	64047	Type 2 DNA topoisomerase 6 subunit B-like
Q9Y6N6|LAMC3	28.52	1	1	1	171227	Laminin subunit gamma-3
Q9NQ90|ANO2	28.43	1	1	1	113969	Anoctamin-2
Q92538|GBF1	28.43	1	1	1	206444	Golgi-specific brefeldin A-resistance guanine nucleotide exchange factor 1
Q96IC2|REXO5	28.43	1	1	1	86886	RNA exonuclease 5
Q7Z7M9|GALT5	28.42	1	1	1	106266	Polypeptide N-acetylgalactosaminyltransferase 5
O94952|FBX21	28.42	2	1	1	72270	F-box only protein 21
Q9H040|SPRTN	28.41	3	1	1	55134	DNA-dependent metalloprotease SPRTN
O00116|ADAS	28.41	2	1	1	72912	Alkyldihydroxyacetonephosphate synthase peroxisomal
Q9BSK4|FEM1A	28.39	1	1	1	73639	Protein fem-1 homolog A
Q9NZB2|F120A	28.39	1	1	1	121888	Constitutive coactivator of PPAR-gamma-like protein 1
P35247|SFTPD	28.39	3	1	1	37728	Pulmonary surfactant-associated protein D
P39060|COIA1	28.39	1	1	1	178187	Collagen alpha-1(XVIII) chain
P22674|CCNO	28.39	3	1	1	38096	Cyclin-O
Q8N3U4|STAG2	28.39	1	1	1	141326	Cohesin subunit SA-2
A8MYJ7|TTC34	28.39	2	1	1	60903	Tetratricopeptide repeat protein 34
Q5T9A4|ATD3B	28.38	2	1	1	72573	ATPase family AAA domain-containing protein 3B
Q7Z7G8|VP13B	28.37	1	1	1	448667	Vacuolar protein sorting-associated protein 13B
Q8NA58|PNDC1	28.36	2	1	1	60124	Poly(A)-specific ribonuclease PNLDC1
Q9UPN3|MACF1	28.34	0	1	1	838323	Microtubule-actin cross-linking factor 1 isoforms 1/2/3/5
P05109|S10A8	28.34	12	1	1	10835	Protein S100-A8
Q9UPP1|PHF8	28.33	1	1	1	117864	Histone lysine demethylase PHF8
Q9Y2K3|MYH15	28.33	1	1	1	224617	Myosin-15
Q9H461|FZD8	28.32	1	1	1	73300	Frizzled-8
Q9BZC7|ABCA2	28.32	1	1	1	269830	ATP-binding cassette sub-family A member 2
P36578|RL4	28.32	2	1	1	47697	60S ribosomal protein L4
Q08493|PDE4C	28.3	1	1	1	79902	cAMP-specific 3' 5'-cyclic phosphodiesterase 4C
P54922|ADPRH	28.29	3	1	1	39507	[Protein ADP-ribosylarginine] hydrolase
A6NKB5|PCX2	28.27	1	1	1	237275	Pecanex-like protein 2
Q9GZR1|SENP6	28.25	1	1	1	126146	Sentrin-specific protease 6
Q9P2E3|ZNFX1	28.25	0	1	1	220225	NFX1-type zinc finger-containing protein 1
Q13733|AT1A4	28.24	2	1	1	114166	Sodium/potassium-transporting ATPase subunit alpha-4
Q9BXN1|ASPN	28.23	4	1	1	43417	Asporin
Q5JTD7|LRC73	28.23	3	1	1	33409	Leucine-rich repeat-containing protein 73
Q8IWQ3|BRSK2	28.21	1	1	1	81633	Serine/threonine-protein kinase BRSK2
P49748|ACADV	28.2	3	1	1	70390	Very long-chain specific acyl-CoA dehydrogenase mitochondrial
O14965|AURKA	28.18	5	1	1	45809	Aurora kinase A
O75940|SPF30	28.16	4	1	1	26711	Survival of motor neuron-related-splicing factor 30
O95996|APCL	28.15	0	1	1	243946	Adenomatous polyposis coli protein 2
Q155Q3|DIXC1	28.15	1	1	1	77478	Dixin
Q9ULW0|TPX2	28.14	2	1	1	85653	Targeting protein for Xklp2
Q6ZQQ6|WDR87	28.13	1	1	1	333185	WD repeat-containing protein 87
Q9UGJ0|AAKG2	28.13	2	1	1	63066	5'-AMP-activated protein kinase subunit gamma-2
Q6UX04|CWC27	28.13	2	1	1	53847	Spliceosome-associated protein CWC27 homolog
O43897|TLL1	28.12	1	1	1	114709	Tolloid-like protein 1
P48304|REG1B	28.12	7	1	1	18665	Lithostathine-1-beta
Q99742|NPAS1	28.12	3	1	1	62702	Neuronal PAS domain-containing protein 1
Q13439|GOGA4	28.1	0	1	1	261137	Golgin subfamily A member 4
Q5JRA6|TGO1	28.1	1	1	1	213700	Transport and Golgi organization protein 1 homolog
Q7Z2Z1|TICRR	28.1	1	1	1	210855	Treslin
Q460N5|PAR14	28.1	1	1	1	202799	Protein mono-ADP-ribosyltransferase PARP14
O75051|PLXA2	28.09	1	1	1	211103	Plexin-A2
Q9HCM2|PLXA4	28.09	1	1	1	212454	Plexin-A4
Q9UIW2|PLXA1	28.09	1	1	1	211066	Plexin-A1
O94979|SC31A	28.06	2	1	1	133015	Protein transport protein Sec31A
Q8TF39|ZN483	28.06	1	1	1	85098	Zinc finger protein 483
Q8N4C8|MINK1	28.03	1	1	1	149821	Misshapen-like kinase 1
Q86SQ0|PHLB2	28.03	2	1	1	142158	Pleckstrin homology-like domain family B member 2
Q5SZK8|FREM2	28.01	1	1	1	351157	FRAS1-related extracellular matrix protein 2
Q05707|COEA1	28.01	2	1	1	193513	Collagen alpha-1(XIV) chain

## Sheet: Qualitative_Placebo 
Protein identification result of placebo cohort
Accession	-10lgP	Coverage (%)	#Peptides	#Unique	Avg. Mass	Description
P02787|TRFE	543.88	85	121	121	77064	Serotransferrin
P01023|A2MG	529.22	68	99	90	163290	Alpha-2-macroglobulin
P02768|ALBU	527.65	92	94	94	69367	Albumin
P08603|CFAH	521.35	69	84	73	139096	Complement factor H
P01024|CO3	509.65	73	137	137	187147	Complement C3
P00450|CERU	503.79	67	65	65	122205	Ceruloplasmin
P02647|APOA1	496.68	93	60	60	30778	Apolipoprotein A-I
P02751|FINC	491.02	48	84	84	272318	Fibronectin
P00738|HPT	488.75	77	52	33	45205	Haptoglobin
P02774|VTDB	488.07	78	55	55	52918	Vitamin D-binding protein
P04264|K2C1	468.13	65	62	55	66039	Keratin type II cytoskeletal 1
P06727|APOA4	462.93	92	71	71	45372	Apolipoprotein A-IV
P0C0L4|CO4A	453.02	53	93	6	192784	Complement C4-A
P01009|A1AT	452.02	68	50	50	46737	Alpha-1-antitrypsin
P0C0L5|CO4B	451.39	53	91	4	192750	Complement C4-B
P02675|FIBB	451.09	87	65	65	55928	Fibrinogen beta chain
P35527|K1C9	428.87	69	52	52	62064	Keratin type I cytoskeletal 9
P02790|HEMO	426.26	77	44	44	51676	Hemopexin
P01008|ANT3	426.21	63	41	41	52602	Antithrombin-III
P02679|FIBG	421.76	75	43	43	51512	Fibrinogen gamma chain
P02671|FIBA	420.45	45	60	60	94973	Fibrinogen alpha chain
P04217|A1BG	419.7	70	39	39	54254	Alpha-1B-glycoprotein
P01876|IGHA1	418.07	58	26	15	37655	Immunoglobulin heavy constant alpha 1
Q14624|ITIH4	416.91	47	50	50	103357	Inter-alpha-trypsin inhibitor heavy chain H4
P00734|THRB	416.46	63	42	42	70037	Prothrombin
P02748|CO9	412.2	59	39	39	63173	Complement component C9
P00747|PLMN	407.84	72	73	73	90569	Plasminogen
P01871|IGHM	406.02	58	37	9	49440	Immunoglobulin heavy constant mu
P13645|K1C10	404.33	59	45	36	58827	Keratin type I cytoskeletal 10
P35908|K22E	398.9	67	54	40	65433	Keratin type II cytoskeletal 2 epidermal
P19823|ITIH2	389.02	47	44	44	106463	Inter-alpha-trypsin inhibitor heavy chain H2
P0DOX6|IGM	388.76	46	33	5	63486	Immunoglobulin mu heavy chain
P01042|KNG1	388.54	48	45	45	71957	Kininogen-1
P06396|GELS	387.02	57	41	41	85697	Gelsolin
P10909|CLUS	385.78	60	45	45	52495	Clusterin
P00751|CFAB	381.58	45	48	48	85533	Complement factor B
P00739|HPTR	378	65	28	9	39030	Haptoglobin-related protein
P0DOX2|IGA2	377.22	61	27	8	48934	Immunoglobulin alpha-2 heavy chain
P0DOX7|IGK	376.56	76	19	5	23379	Immunoglobulin kappa light chain
P05156|CFAI	374.29	51	31	31	65750	Complement factor I
P01011|AACT	373.75	55	27	27	47651	Alpha-1-antichymotrypsin
P25311|ZA2G	373.07	66	39	39	34259	Zinc-alpha-2-glycoprotein
P01834|IGKC	372.57	100	17	4	11765	Immunoglobulin kappa constant
P0DOX5|IGG1	370.15	66	32	17	49329	Immunoglobulin gamma-1 heavy chain
O43866|CD5L	363.01	76	21	21	38088	CD5 antigen-like
P48668|K2C6C	359.58	58	47	2	60025	Keratin type II cytoskeletal 6C
P01861|IGHG4	359.3	67	27	19	35941	Immunoglobulin heavy constant gamma 4
P43652|AFAM	358.19	55	36	36	69069	Afamin
P01877|IGHA2	356.07	65	20	1	36591	Immunoglobulin heavy constant alpha 2
P02538|K2C6A	355.33	57	45	3	60045	Keratin type II cytoskeletal 6A
P04196|HRG	353.16	53	31	31	59578	Histidine-rich glycoprotein
P02753|RET4	351.8	79	22	22	23010	Retinol-binding protein 4
P04004|VTNC	350.34	47	32	32	54306	Vitronectin
P04259|K2C6B	349.05	59	44	4	60067	Keratin type II cytoskeletal 6B
P02749|APOH	348.38	62	25	25	38298	Beta-2-glycoprotein 1
P04003|C4BPA	348.1	62	29	29	67033	C4b-binding protein alpha chain
P02760|AMBP	347.96	55	24	24	39000	Protein AMBP
P01859|IGHG2	347.73	67	25	12	35901	Immunoglobulin heavy constant gamma 2
P10643|CO7	345.55	52	42	42	93518	Complement component C7
P00736|C1R	342.04	58	41	39	80119	Complement C1r subcomponent
P01860|IGHG3	341.18	55	26	9	41287	Immunoglobulin heavy constant gamma 3
P13647|K2C5	337.94	53	47	26	62378	Keratin type II cytoskeletal 5
P09871|C1S	337.93	47	38	38	76685	Complement C1s subcomponent
P19827|ITIH1	336.25	34	28	28	101389	Inter-alpha-trypsin inhibitor heavy chain H1
P02533|K1C14	336.1	68	44	18	51562	Keratin type I cytoskeletal 14
P13671|CO6	334.59	45	44	44	104786	Complement component C6
O75882|ATRN	333.88	30	34	34	158536	Attractin
P02649|APOE	330.26	77	29	29	36154	Apolipoprotein E
P08779|K1C16	329.37	75	44	24	51268	Keratin type I cytoskeletal 16
P15924|DESP	324.36	40	122	122	331774	Desmoplakin
Q15323|K1H1	323.16	68	33	7	47237	Keratin type I cuticular Ha1
P0DOY3|IGLC3	321.8	96	13	4	11266	Immunoglobulin lambda constant 3
P0DOY2|IGLC2	315.9	96	13	0	11294	Immunoglobulin lambda constant 2
Q06033|ITIH3	309.95	33	25	25	99849	Inter-alpha-trypsin inhibitor heavy chain H3
P60709|ACTB	309.65	65	21	6	41737	Actin cytoplasmic 1
P63261|ACTG	309.65	65	21	6	41793	Actin cytoplasmic 2
P02743|SAMP	309.1	35	14	14	25387	Serum amyloid P-component
Q14525|KT33B	307.7	65	29	6	46214	Keratin type I cuticular Ha3-II
O76009|KT33A	307.65	63	29	5	45940	Keratin type I cuticular Ha3-I
P0DOX8|IGL1	305.9	57	14	0	22830	Immunoglobulin lambda-1 light chain
B9A064|IGLL5	305.3	56	14	1	23063	Immunoglobulin lambda-like polypeptide 5
P68871|HBB	301.79	86	16	10	15998	Hemoglobin subunit beta
Q9NSB2|KRT84	301.42	38	25	19	64842	Keratin type II cuticular Hb4
O43790|KRT86	298.59	48	28	5	53501	Keratin type II cuticular Hb6
P02766|TTHY	295.74	76	12	12	15887	Transthyretin
P0DJI9|SAA2	288.13	75	15	8	13527	Serum amyloid A-2 protein
P78385|KRT83	286.11	40	26	1	54195	Keratin type II cuticular Hb3
P51884|LUM	284.98	46	23	23	38429	Lumican
P20742|PZP	283.12	21	24	15	163862	Pregnancy zone protein
P07225|PROS	282.87	41	26	26	75123	Vitamin K-dependent protein S
P02652|APOA2	282.01	77	14	14	11175	Apolipoprotein A-II
P02765|FETUA	281.35	35	15	15	39341	Alpha-2-HS-glycoprotein
P07357|CO8A	281.09	54	19	19	65163	Complement component C8 alpha chain
P78386|KRT85	279.27	43	27	11	55802	Keratin type II cuticular Hb5
P68032|ACTC	277.87	44	15	0	42019	Actin alpha cardiac muscle 1
P23142|FBLN1	276.06	37	25	25	77214	Fibulin-1
P0DJI8|SAA1	275.81	75	13	6	13532	Serum amyloid A-1 protein
P05090|APOD	275.07	49	16	16	21276	Apolipoprotein D
P08697|A2AP	274.65	39	16	16	54566	Alpha-2-antiplasmin
O76011|KRT34	274.48	47	21	10	49424	Keratin type I cuticular Ha4
P0CF74|IGLC6	274.31	77	9	2	11277	Immunoglobulin lambda constant 6
P02750|A2GL	273.8	50	18	18	38178	Leucine-rich alpha-2-glycoprotein
P02042|HBD	270.57	80	13	7	16055	Hemoglobin subunit delta
A6NCN2|KR87P	268.86	58	19	0	29117	Putative keratin-87 protein
P05155|IC1	268.59	42	23	23	55154	Plasma protease C1 inhibitor
Q04695|K1C17	268.51	64	32	16	48106	Keratin type I cytoskeletal 17
P01019|ANGT	267.99	29	15	15	53154	Angiotensinogen
P33151|CADH5	267.49	19	15	15	87528	Cadherin-5
P68133|ACTS	264.74	44	14	1	42051	Actin alpha skeletal muscle
P05160|F13B	261.91	38	20	20	75511	Coagulation factor XIII B chain
P02763|A1AG1	260.4	51	16	12	23512	Alpha-1-acid glycoprotein 1
Q96KN2|CNDP1	260.32	51	23	23	56706	Beta-Ala-His dipeptidase
P04114|APOB	259.13	23	83	83	515611	Apolipoprotein B-100
P05452|TETN	255.34	56	13	13	22537	Tetranectin
A0M8Q6|IGLC7	249.86	61	7	2	11254	Immunoglobulin lambda constant 7
P07996|TSP1	248.56	26	25	25	129383	Thrombospondin-1
P0DOX3|IGD	248.25	34	15	2	56224	Immunoglobulin delta heavy chain
O95678|K2C75	247.82	32	23	8	59560	Keratin type II cytoskeletal 75
O76013|KRT36	246.08	38	19	10	52247	Keratin type I cuticular Ha6
P00748|FA12	245.59	33	18	18	67792	Coagulation factor XII
P27169|PON1	245.06	54	15	14	39731	Serum paraoxonase/arylesterase 1
P69905|HBA	239.57	70	9	9	15258	Hemoglobin subunit alpha
P02656|APOC3	239.12	81	9	9	10852	Apolipoprotein C-III
Q03591|FHR1	238.6	47	11	2	37651	Complement factor H-related protein 1
P01880|IGHD	237.51	40	14	1	42353	Immunoglobulin heavy constant delta
Q6S8J3|POTEE	232.05	29	20	2	121363	POTE ankyrin domain family member E
P19320|VCAM1	230.86	23	20	20	81276	Vascular cell adhesion protein 1
Q16610|ECM1	229.7	31	13	13	60674	Extracellular matrix protein 1
Q9UGM5|FETUB	229.67	42	12	12	42055	Fetuin-B
P08185|CBG	228.6	23	7	7	45141	Corticosteroid-binding globulin
P14923|PLAK	227.98	31	22	21	81745	Junction plakoglobin
Q8TF66|LRC15	227.15	38	18	18	64366	Leucine-rich repeat-containing protein 15
P19652|A1AG2	221.46	42	12	8	23603	Alpha-1-acid glycoprotein 2
P12035|K2C3	220.94	34	21	10	64417	Keratin type II cytoskeletal 3
Q7Z794|K2C1B	219.03	32	19	16	61901	Keratin type II cytoskeletal 1b
Q9HC84|MUC5B	217.42	5	20	20	596344	Mucin-5B
P01591|IGJ	214.89	40	10	10	18099	Immunoglobulin J chain
P00742|FA10	212.7	28	16	16	54732	Coagulation factor X
Q96PD5|PGRP2	211.73	29	9	9	62217	N-acetylmuramoyl-L-alanine amidase
P02655|APOC2	211.7	59	9	9	11284	Apolipoprotein C-II
O75636|FCN3	210.36	22	9	9	32903	Ficolin-3
Q562R1|ACTBL	208.87	32	9	3	42003	Beta-actin-like protein 2
Q9NZP8|C1RL	208.64	27	14	12	53498	Complement C1r subcomponent-like protein
P04070|PROC	207.26	24	14	14	52071	Vitamin K-dependent protein C
P06681|CO2	207.26	29	18	18	83268	Complement C2
P62805|H4	207.1	44	7	7	11367	Histone H4
A5A3E0|POTEF	207.06	22	16	1	121444	POTE ankyrin domain family member F
Q08554|DSC1	206.97	21	14	14	99987	Desmocollin-1
P02788|TRFL	206.96	26	15	15	78182	Lactotransferrin
Q02985|FHR3	205.97	24	10	5	37323	Complement factor H-related protein 3
P11142|HSP7C	205.83	44	17	11	70898	Heat shock cognate 71 kDa protein
P13646|K1C13	204.98	36	14	3	49588	Keratin type I cytoskeletal 13
Q5XKE5|K2C79	204.85	23	16	6	57836	Keratin type II cytoskeletal 79
P01780|HV307	203.72	47	9	4	12943	Immunoglobulin heavy variable 3-7
Q13835|PKP1	203.64	34	24	24	82861	Plakophilin-1
P35542|SAA4	203.13	52	7	7	14747	Serum amyloid A-4 protein
P80108|PHLD	202.88	20	16	16	92336	Phosphatidylinositol-glycan-specific phospholipase D
P19012|K1C15	201.81	32	16	5	49212	Keratin type I cytoskeletal 15
P08727|K1C19	201.62	33	16	5	44106	Keratin type I cytoskeletal 19
P12259|FA5	201.33	13	24	24	251701	Coagulation factor V
Q9NQ79|CRAC1	200.64	30	17	17	71421	Cartilage acidic protein 1
Q02413|DSG1	200.42	22	16	16	113748	Desmoglein-1
P36955|PEDF	199.45	42	14	14	46312	Pigment epithelium-derived factor
P01031|CO5	198.95	13	16	16	188304	Complement C5
P05543|THBG	196.86	30	9	9	46325	Thyroxine-binding globulin
Q04756|HGFA	195.02	21	10	10	70682	Hepatocyte growth factor activator
P00915|CAH1	194.34	49	11	11	28870	Carbonic anhydrase 1
Q01546|K22O	193.99	24	16	5	65841	Keratin type II cytoskeletal 2 oral
Q92764|KRT35	191.85	28	12	4	50361	Keratin type I cuticular Ha5
Q14532|K1H2	189.51	20	9	4	50343	Keratin type I cuticular Ha2
P11226|MBL2	188.58	50	10	10	26144	Mannose-binding protein C
Q14520|HABP2	187.26	24	10	10	62672	Hyaluronan-binding protein 2
A0A0B4J1V1|HV321	186.05	43	6	1	12840	Immunoglobulin heavy variable 3-21
P07900|HS90A	185.97	23	9	5	84660	Heat shock protein HSP 90-alpha
A0A0B4J1X5|HV374	182.8	50	5	2	12840	Immunoglobulin heavy variable 3-74
P01762|HV311	182.05	45	6	1	12909	Immunoglobulin heavy variable 3-11
P00740|FA9	180.58	31	11	11	51778	Coagulation factor IX
P01772|HV333	180.04	26	5	0	13074	Immunoglobulin heavy variable 3-33
A0A0C4DH42|HV366	180.04	27	5	0	12698	Immunoglobulin heavy variable 3-66
P0DP02|HVC33	180.04	26	5	0	12989	Immunoglobulin heavy variable 3-30-3
P01767|HV353	180.04	27	5	0	12770	Immunoglobulin heavy variable 3-53
P05787|K2C8	178.37	25	14	5	53704	Keratin type II cytoskeletal 8
P31944|CASPE	177.29	45	10	10	27680	Caspase-14
A0A0C4DH31|HV118	176.96	51	4	3	12820	Immunoglobulin heavy variable 1-18
P22352|GPX3	176.9	30	6	6	25552	Glutathione peroxidase 3
P01782|HV309	176.38	42	6	0	12945	Immunoglobulin heavy variable 3-9
A0A075B6K4|LV310	176.29	36	5	4	12441	Immunoglobulin lambda variable 3-10
P48740|MASP1	175.79	16	8	8	79247	Mannan-binding lectin serine protease 1
A0A075B6K5|LV39	174.07	40	3	1	12332	Immunoglobulin lambda variable 3-9
P08238|HS90B	173	18	7	3	83264	Heat shock protein HSP 90-beta
P68104|EF1A1	172.76	18	7	7	50141	Elongation factor 1-alpha 1
Q5VTE0|EF1A3	172.76	18	7	7	50185	Putative elongation factor 1-alpha-like 3
Q05639|EF1A2	172.76	18	7	7	50470	Elongation factor 1-alpha 2
P67936|TPM4	172.61	25	8	5	28522	Tropomyosin alpha-4 chain
Q9BYX7|ACTBM	171.57	19	6	1	42016	Putative beta-actin-like protein 3
P01619|KV320	170.6	41	3	2	12557	Immunoglobulin kappa variable 3-20
P36980|FHR2	169.89	17	4	2	30651	Complement factor H-related protein 2
Q8N1N4|K2C78	169.73	49	22	20	56866	Keratin type II cytoskeletal 78
P06702|S10A9	169.59	62	6	6	13242	Protein S100-A9
Q7Z3Y7|K1C28	169.23	21	9	5	50567	Keratin type I cytoskeletal 28
P22792|CPN2	168.73	14	8	8	60557	Carboxypeptidase N subunit 2
P02452|CO1A1	167.74	25	25	24	138942	Collagen alpha-1(I) chain
P49908|SEPP1	167.45	18	7	7	43174	Selenoprotein P
A0A0B4J1Y9|HV372	167.34	49	6	4	13203	Immunoglobulin heavy variable 3-72
P60842|IF4A1	166.28	38	11	11	46154	Eukaryotic initiation factor 4A-I
P61769|B2MG	165.32	37	6	6	13715	Beta-2-microglobulin
Q12805|FBLN3	165.18	27	11	11	54641	EGF-containing fibulin-like extracellular matrix protein 1
Q01459|DIAC	164.9	28	8	8	43760	Di-N-acetylchitobiase
Q08380|LG3BP	163.41	18	7	7	65331	Galectin-3-binding protein
P01768|HV330	163.09	26	5	1	12947	Immunoglobulin heavy variable 3-30
P0DP03|HVC05	163.09	26	5	1	12947	Immunoglobulin heavy variable 3-30-5
P01764|HV323	163.09	26	5	1	12582	Immunoglobulin heavy variable 3-23
P80748|LV321	162.35	49	3	1	12446	Immunoglobulin lambda variable 3-21
P23083|HV102	162.01	56	5	4	13085	Immunoglobulin heavy variable 1-2
A0A0B4J1V0|HV315	161.66	41	7	5	12926	Immunoglobulin heavy variable 3-15
P04275|VWF	160.15	8	18	18	309262	von Willebrand factor
P0DP04|HV43D	159.57	42	5	0	13017	Immunoglobulin heavy variable 3-43D
P04406|G3P	159.42	38	9	9	36053	Glyceraldehyde-3-phosphate dehydrogenase
P22891|PROZ	158.94	25	9	9	44744	Vitamin K-dependent protein Z
P01833|PIGR	158.87	29	12	12	83284	Polymeric immunoglobulin receptor
P31151|S10A7	156.62	39	6	6	11471	Protein S100-A7
Q9NZT1|CALL5	156.06	47	7	7	15893	Calmodulin-like protein 5
Q7Z3Y8|K1C27	156.06	12	7	5	49822	Keratin type I cytoskeletal 27
P02746|C1QB	155.93	37	10	10	26722	Complement C1q subcomponent subunit B
P08729|K2C7	154.69	20	11	5	51386	Keratin type II cytoskeletal 7
P01614|KVD40	154.58	28	3	2	13310	Immunoglobulin kappa variable 2D-40
A0A087WW87|KV240	154.58	28	3	2	13310	Immunoglobulin kappa variable 2-40
O76015|KRT38	153.42	11	6	0	50480	Keratin type I cuticular Ha8
Q14CN4|K2C72	153.27	18	9	2	55877	Keratin type II cytoskeletal 72
A0A0C4DH38|HV551	153.06	51	4	2	12675	Immunoglobulin heavy variable 5-51
P35900|K1C20	152.19	14	7	2	48487	Keratin type I cytoskeletal 20
Q2M2I5|K1C24	151.83	20	9	7	55087	Keratin type I cytoskeletal 24
Q15485|FCN2	151.45	21	7	7	34001	Ficolin-2
Q7RTS7|K2C74	149.95	22	12	5	57865	Keratin type II cytoskeletal 74
P0CG38|POTEI	149	23	16	0	121282	POTE ankyrin domain family member I
P0DMV8|HS71A	148.81	24	8	4	70052	Heat shock 70 kDa protein 1A
P0DMV9|HS71B	148.81	24	8	4	70052	Heat shock 70 kDa protein 1B
O00187|MASP2	148.49	7	5	5	75702	Mannan-binding lectin serine protease 2
O76014|KRT37	146.83	16	7	2	49747	Keratin type I cuticular Ha7
P00451|FA8	146.68	18	33	33	267007	Coagulation factor VIII
Q15848|ADIPO	145.99	22	3	3	26414	Adiponectin
P02654|APOC1	145.04	29	6	6	9332	Apolipoprotein C-I
Q86YZ3|HORN	143.68	6	13	13	282389	Hornerin
P43251|BTD	143.54	21	7	7	61133	Biotinidase
P19013|K2C4	143.49	20	9	6	56144	Keratin type II cytoskeletal 4
P06310|KV230	143.35	46	5	3	13185	Immunoglobulin kappa variable 2-30
P26927|HGFL	143.19	17	11	11	80320	Hepatocyte growth factor-like protein
A0A0C4DH25|KVD20	142.47	22	2	1	12515	Immunoglobulin kappa variable 3D-20
P0DP01|HV108	141.26	85	7	5	12992	Immunoglobulin heavy variable 1-8
P0CG39|POTEJ	140.73	23	14	1	117390	POTE ankyrin domain family member J
Q6UXB8|PI16	140.12	16	5	5	49471	Peptidase inhibitor 16
Q9UGM3|DMBT1	139.61	5	6	6	260734	Deleted in malignant brain tumors 1 protein
P03952|KLKB1	139.16	14	7	7	71370	Plasma kallikrein
P14625|ENPL	138.7	10	8	8	92469	Endoplasmin
P04180|LCAT	137.75	15	7	7	49578	Phosphatidylcholine-sterol acyltransferase
Q86Y46|K2C73	137.36	16	9	3	58923	Keratin type II cytoskeletal 73
P34931|HS71L	137.28	15	6	2	70375	Heat shock 70 kDa protein 1-like
O14791|APOL1	136.7	13	5	5	43974	Apolipoprotein L1
P01700|LV147	135.87	29	4	2	12284	Immunoglobulin lambda variable 1-47
P01824|HV439	135.83	26	4	4	13917	Immunoglobulin heavy variable 4-39
P06331|HV434	135.83	27	4	4	13815	Immunoglobulin heavy variable 4-34
A0A0C4DH41|HV461	135.83	28	4	4	13066	Immunoglobulin heavy variable 4-61
P01825|HV459	135.83	28	4	4	12936	Immunoglobulin heavy variable 4-59
P0DP08|HVD82	135.83	28	4	4	13016	Immunoglobulin heavy variable 4-38-2
P0DP06|HVD34	135.83	28	4	4	13156	Immunoglobulin heavy variable 4-30-4
A0A075B6S6|KVD30	135.63	42	3	1	13215	Immunoglobulin kappa variable 2D-30
Q6A162|K1C40	135.19	10	4	1	48139	Keratin type I cytoskeletal 40
A0A0C4DH32|HV320	134.34	26	4	1	12673	Immunoglobulin heavy variable 3-20
P54652|HSP72	133.37	23	9	3	70021	Heat shock-related 70 kDa protein 2
Q9NSB4|KRT82	133.15	14	7	6	56653	Keratin type II cuticular Hb2
A0A0J9YXX1|HV5X1	132.86	47	5	3	12773	Immunoglobulin heavy variable 5-10-1
A0A075B6J9|LV218	132.53	29	3	3	12412	Immunoglobulin lambda variable 2-18
A0A0A0MS15|HV349	132.14	39	5	4	13056	Immunoglobulin heavy variable 3-49
P06312|KV401	131.77	30	3	3	13380	Immunoglobulin kappa variable 4-1
A0A0C4DH72|KV106	131.5	48	5	1	12697	Immunoglobulin kappa variable 1-6
Q99456|K1C12	130.53	18	7	5	53511	Keratin type I cytoskeletal 12
Q6E0U4|DMKN	129.78	12	5	5	47082	Dermokine
A0A0A0MRZ8|KVD11	128.7	32	4	4	12625	Immunoglobulin kappa variable 3D-11
P04433|KV311	128.7	32	4	4	12575	Immunoglobulin kappa variable 3-11
P63104|1433Z	128.4	30	6	6	27745	14-3-3 protein zeta/delta
Q3SY84|K2C71	128.36	21	10	5	57292	Keratin type II cytoskeletal 71
P01714|LV319	127.99	63	4	4	12042	Immunoglobulin lambda variable 3-19
P06753|TPM3	126.78	17	6	2	32950	Tropomyosin alpha-3 chain
P04278|SHBG	126.73	17	4	4	43779	Sex hormone-binding globulin
P15814|IGLL1	126.47	26	5	5	22963	Immunoglobulin lambda-like polypeptide 1
P09486|SPRC	126.32	16	4	4	34632	SPARC
P01599|KV117	125.64	32	5	2	12779	Immunoglobulin kappa variable 1-17
P08571|CD14	125.56	12	3	3	40076	Monocyte differentiation antigen CD14
Q13228|SBP1	125.06	11	5	5	52391	Methanethiol oxidase
P01699|LV144	124.51	43	3	1	12201	Immunoglobulin lambda variable 1-44
A0A0J9YX35|HV64D	123.7	39	5	4	12823	Immunoglobulin heavy variable 3-64D
A0A0C4DH67|KV108	123.57	37	4	3	12537	Immunoglobulin kappa variable 1-8
A0A0C4DH69|KV109	123.57	37	4	3	12715	Immunoglobulin kappa variable 1-9
P07911|UROM	123.36	8	6	6	69761	Uromodulin
P81605|DCD	123.2	31	5	5	11284	Dermcidin
A0A0A0MT36|KVD21	123.08	32	3	2	12340	Immunoglobulin kappa variable 6D-21
P01717|LV325	123.02	37	3	1	12011	Immunoglobulin lambda variable 3-25
A0A075B6H7|KV37	120.73	47	4	3	12783	Probable non-functional immunoglobulin kappa variable 3-7
A0A0C4DH36|HV338	120.56	77	8	7	12759	Probable non-functional immunoglobulin heavy variable 3-38
A0A0C4DH29|HV103	120.08	44	3	2	13008	Immunoglobulin heavy variable 1-3
P06276|CHLE	118.93	9	6	6	68418	Cholinesterase
P16402|H13	118.64	11	3	1	22350	Histone H1.3
P10412|H14	118.64	11	3	1	21865	Histone H1.4
P16403|H12	118.64	12	3	1	21365	Histone H1.2
O00533|NCHL1	118.29	6	5	5	135071	Neural cell adhesion molecule L1-like protein
Q6EMK4|VASN	117.66	8	4	4	71713	Vasorin
P61626|LYSC	117.28	14	2	2	16537	Lysozyme C
P35030|TRY3	117.09	18	5	4	32529	Trypsin-3
P22492|H1T	116.87	11	3	1	22019	Histone H1t
P01709|LV208	115.7	20	5	4	12382	Immunoglobulin lambda variable 2-8
P31947|1433S	115.35	12	3	3	27774	14-3-3 protein sigma
P0DPA2|VSIG8	114.91	6	3	3	43891	V-set and immunoglobulin domain-containing protein 8
Q14126|DSG2	114.83	7	6	6	122294	Desmoglein-2
P09493|TPM1	114.7	12	5	1	32709	Tropomyosin alpha-1 chain
A0A0B4J1X8|HV343	114.52	26	3	1	13077	Immunoglobulin heavy variable 3-43
A0A075B6S2|KVD29	114.07	20	2	1	13143	Immunoglobulin kappa variable 2D-29
A2NJV5|KV229	114.07	20	2	1	13085	Immunoglobulin kappa variable 2-29
A0A075B6I0|LV861	113.64	20	3	3	12814	Immunoglobulin lambda variable 8-61
P07478|TRY2	113.3	24	5	2	26488	Trypsin-2
P01597|KV139	111.91	46	4	3	12737	Immunoglobulin kappa variable 1-39
P04432|KVD39	111.91	46	4	3	12737	Immunoglobulin kappa variable 1D-39
P01743|HV146	111.31	38	3	1	12933	Immunoglobulin heavy variable 1-46
P04908|H2A1B	111.13	21	3	3	14135	Histone H2A type 1-B/E
Q7L7L0|H2A3	111.13	21	3	3	14121	Histone H2A type 3
Q93077|H2A1C	111.13	21	3	3	14105	Histone H2A type 1-C
Q9BYR6|KRA33	111.08	20	2	2	10365	Keratin-associated protein 3-3
A0A0J9YVY3|HV741	109.74	34	2	1	12849	Immunoglobulin heavy variable 7-4-1
P32119|PRDX2	109.65	19	3	3	21892	Peroxiredoxin-2
P20851|C4BPB	109.45	19	4	4	28357	C4b-binding protein beta chain
P01624|KV315	109.19	26	2	0	12496	Immunoglobulin kappa variable 3-15
P08123|CO1A2	108.85	13	12	12	129314	Collagen alpha-2(I) chain
P05546|HEP2	108.7	9	5	5	57071	Heparin cofactor 2
P08637|FCG3A	108.45	18	5	3	29089	Low affinity immunoglobulin gamma Fc region receptor III-A
P07195|LDHB	107.64	14	4	4	36639	L-lactate dehydrogenase B chain
A0A087WSY6|KVD15	107.14	26	2	1	12534	Immunoglobulin kappa variable 3D-15
P01766|HV313	105.61	22	3	2	12506	Immunoglobulin heavy variable 3-13
P08519|APOA	105.51	4	8	8	501323	Apolipoprotein(a)
A0A0C4DH33|HV124	104.91	56	3	3	12824	Immunoglobulin heavy variable 1-24
P01742|HV169	104.82	31	2	1	12659	Immunoglobulin heavy variable 1-69
A0A0B4J2H0|HV69D	104.82	31	2	1	12660	Immunoglobulin heavy variable 1-69D
Q99877|H2B1N	104.19	26	4	2	13922	Histone H2B type 1-N
O60814|H2B1K	104.19	26	4	2	13890	Histone H2B type 1-K
P62807|H2B1C	104.19	26	4	2	13906	Histone H2B type 1-C/E/F/G/I
Q5QNW6|H2B2F	104.19	26	4	2	13920	Histone H2B type 2-F
P58876|H2B1D	104.19	26	4	2	13936	Histone H2B type 1-D
Q93079|H2B1H	104.19	26	4	2	13892	Histone H2B type 1-H
Q99879|H2B1M	104.19	26	4	2	13989	Histone H2B type 1-M
P69891|HBG1	104.16	16	2	1	16140	Hemoglobin subunit gamma-1
P69892|HBG2	104.16	16	2	1	16126	Hemoglobin subunit gamma-2
Q08188|TGM3	103.48	6	5	5	76632	Protein-glutamine gamma-glutamyltransferase E
P04083|ANXA1	102.45	20	6	6	38714	Annexin A1
P01701|LV151	102.45	43	4	4	12249	Immunoglobulin lambda variable 1-51
P07477|TRY1	102.07	15	3	1	26558	Trypsin-1
P05451|REG1A	102.07	23	3	3	18731	Lithostathine-1-alpha
Q9BXR6|FHR5	101.38	7	3	2	64420	Complement factor H-related protein 5
Q9BYR8|KRA31	100.91	24	2	2	10539	Keratin-associated protein 3-1
P15090|FABP4	100.5	37	3	3	14719	Fatty acid-binding protein adipocyte
P47929|LEG7	100.34	21	3	3	15075	Galectin-7
Q15149|PLEC	99.82	3	10	10	531796	Plectin
P01602|KV105	99.28	42	4	3	12782	Immunoglobulin kappa variable 1-5
P15144|AMPN	98.79	4	4	4	109539	Aminopeptidase N
P62328|TYB4	97.96	43	3	3	5053	Thymosin beta-4
A0A0C4DH24|KV621	97.62	29	2	1	12430	Immunoglobulin kappa variable 6-21
P04792|HSPB1	96.04	24	5	5	22783	Heat shock protein beta-1
P0DOX4|IGE	95.99	10	4	3	60323	Immunoglobulin epsilon heavy chain
A0A075B6S5|KV127	95.4	29	2	1	12712	Immunoglobulin kappa variable 1-27
P02741|CRP	94.88	11	2	2	25039	C-reactive protein
Q9BYR7|KRA32	94.32	20	2	2	10407	Keratin-associated protein 3-2
P01706|LV211	93.82	20	3	2	12644	Immunoglobulin lambda variable 2-11
P41222|PTGDS	93.52	21	3	3	21029	Prostaglandin-H2 D-isomerase
P30041|PRDX6	92.43	13	3	3	25035	Peroxiredoxin-6
P62987|RL40	91.18	20	2	2	14728	Ubiquitin-60S ribosomal protein L40
P62979|RS27A	91.18	16	2	2	17965	Ubiquitin-40S ribosomal protein S27a
P0CG47|UBB	91.18	11	2	2	25762	Polyubiquitin-B
P0CG48|UBC	91.18	4	2	2	77039	Polyubiquitin-C
P01593|KVD33	90.39	14	1	1	12848	Immunoglobulin kappa variable 1D-33
P01594|KV133	90.39	14	1	1	12848	Immunoglobulin kappa variable 1-33
P68431|H31	90.22	15	2	1	15404	Histone H3.1
Q71DI3|H32	90.22	15	2	1	15388	Histone H3.2
Q16695|H31T	90.22	15	2	1	15508	Histone H3.1t
P84243|H33	90.22	15	2	1	15328	Histone H3.3
A0A0B4J1U3|LV136	90.2	36	2	2	12478	Immunoglobulin lambda variable 1-36
P02458|CO2A1	89.59	3	3	1	141786	Collagen alpha-1(II) chain
P04430|KV116	88.83	46	4	3	12618	Immunoglobulin kappa variable 1-16
P01718|LV327	88.61	19	2	1	12165	Immunoglobulin lambda variable 3-27
A0A0C4DH35|HV335	88.25	22	2	2	12810	Probable non-functional immunoglobulin heavy variable 3-35
A0A075B6R9|KVD24	88.25	18	2	1	13079	Probable non-functional immunoglobulin kappa variable 2D-24
P09172|DOPO	87.03	7	3	3	69065	Dopamine beta-hydroxylase
P02461|CO3A1	85.64	5	5	4	138564	Collagen alpha-1(III) chain
O95497|VNN1	85.03	6	3	3	57012	Pantetheinase
Q8NF91|SYNE1	85	2	6	6	1011108	Nesprin-1
A0A0C4DH68|KV224	83.8	18	2	1	13079	Immunoglobulin kappa variable 2-24
P25705|ATPA	83.78	6	3	3	59751	ATP synthase subunit alpha mitochondrial
P12273|PIP	83.4	23	3	3	16572	Prolactin-inducible protein
P01611|KVD12	82.98	32	2	1	12620	Immunoglobulin kappa variable 1D-12
A0A0C4DH73|KV112	82.98	32	2	1	12645	Immunoglobulin kappa variable 1-12
P17936|IBP3	81.02	6	2	2	31674	Insulin-like growth factor-binding protein 3
Q86SJ6|DSG4	80.74	3	3	3	113824	Desmoglein-4
Q5TEC6|H3PS2	78.29	15	2	1	15430	Histone HIST2H3PS2
P04040|CATA	77.17	8	3	3	59756	Catalase
P06733|ENOA	76.92	7	2	1	47169	Alpha-enolase
Q8NHM4|TRY6	75.94	17	2	1	26537	Putative trypsin-6
Q9Y6U3|ADSV	75.65	5	3	3	80489	Adseverin
Q15166|PON3	75.31	5	2	1	39608	Serum paraoxonase/lactonase 3
P62937|PPIA	74.84	14	2	2	18012	Peptidyl-prolyl cis-trans isomerase A
P02775|CXCL7	74.72	27	3	3	13894	Platelet basic protein
Q5T750|XP32	73.01	4	2	2	26238	Skin-specific protein 32
P01705|LV223	72.99	14	2	2	11893	Immunoglobulin lambda variable 2-23
P58107|EPIPL	72.38	1	3	3	555666	Epiplakin
A0A075B6I9|LV746	71.63	15	2	2	12468	Immunoglobulin lambda variable 7-46
P13929|ENOB	71.52	8	2	1	46987	Beta-enolase
A0A075B6K0|LV316	71.28	18	2	1	12466	Immunoglobulin lambda variable 3-16
P01704|LV214	70.83	20	3	3	12597	Immunoglobulin lambda variable 2-14
P05109|S10A8	70.02	25	2	2	10835	Protein S100-A8
Q9UPQ0|LIMC1	68.9	2	2	2	121867	LIM and calponin homology domains-containing protein 1
O75015|FCG3B	68.23	10	3	1	26216	Low affinity immunoglobulin gamma Fc region receptor III-B
Q9C075|K1C23	68.15	4	2	0	48131	Keratin type I cytoskeletal 23
P49747|COMP	68.02	5	3	3	82861	Cartilage oligomeric matrix protein
P0DTE1|HV383	67.09	17	2	1	12671	Probable non-functional immunoglobulin heavy variable 3-38-3
A0A075B6Q5|HV364	67.08	17	2	1	12891	Immunoglobulin heavy variable 3-64
A0A0B4J1V6|HV373	66.78	18	2	1	12858	Immunoglobulin heavy variable 3-73
P01040|CYTA	66.33	31	2	2	11006	Cystatin-A
P11021|BIP	66.18	6	3	2	72333	Endoplasmic reticulum chaperone BiP
Q6PRD1|GP179	66.11	2	4	4	257360	Probable G-protein coupled receptor 179
A0A0B4J2D9|KVD13	65.92	14	1	1	12569	Immunoglobulin kappa variable 1D-13
P0DP09|KV113	65.92	14	1	1	12569	Immunoglobulin kappa variable 1-13
Q9UPA5|BSN	64.84	2	3	3	416475	Protein bassoon
P33778|H2B1B	63.69	26	3	1	13950	Histone H2B type 1-B
Q16778|H2B2E	63.69	26	3	1	13920	Histone H2B type 2-E
P06899|H2B1J	63.69	26	3	1	13904	Histone H2B type 1-J
P23527|H2B1O	63.69	26	3	1	13906	Histone H2B type 1-O
Q13790|APOF	63.05	4	1	1	35400	Apolipoprotein F
O43918|AIRE	62.58	7	3	3	57727	Autoimmune regulator
P68366|TBA4A	62.16	7	2	2	49924	Tubulin alpha-4A chain
Q9BQE3|TBA1C	62.16	7	2	2	49895	Tubulin alpha-1C chain
P68363|TBA1B	62.16	7	2	2	50152	Tubulin alpha-1B chain
Q71U36|TBA1A	62.16	7	2	2	50136	Tubulin alpha-1A chain
Q9NY65|TBA8	62.16	7	2	2	50094	Tubulin alpha-8 chain
P0DPH8|TBA3D	62.16	7	2	2	49960	Tubulin alpha-3D chain
P0DPH7|TBA3C	62.16	7	2	2	49960	Tubulin alpha-3C chain
P01721|LV657	62.15	17	1	1	12566	Immunoglobulin lambda variable 6-57
Q9BXT5|TEX15	62.11	2	3	3	315336	Testis-expressed protein 15
P54108|CRIS3	61.45	15	2	2	27630	Cysteine-rich secretory protein 3
P03973|SLPI	61.27	9	1	1	14326	Antileukoproteinase
A0A0B4J1Z2|KVD43	60.99	45	3	3	12989	Immunoglobulin kappa variable 1D-43
Q9BWP8|COL11	60.55	8	2	2	28665	Collectin-11
P07355|ANXA2	59.91	7	2	2	38604	Annexin A2
P07437|TBB5	59.69	6	2	2	49671	Tubulin beta chain
Q9BVA1|TBB2B	59.69	6	2	2	49953	Tubulin beta-2B chain
Q13885|TBB2A	59.69	6	2	2	49907	Tubulin beta-2A chain
Q13509|TBB3	59.69	6	2	2	50433	Tubulin beta-3 chain
P00918|CAH2	59.6	8	2	2	29246	Carbonic anhydrase 2
Q09666|AHNK	59.24	1	3	3	629114	Neuroblast differentiation-associated protein AHNAK
P35222|CTNB1	59.14	3	2	1	85497	Catenin beta-1
O14786|NRP1	58.6	3	2	2	103134	Neuropilin-1
P63241|IF5A1	58.58	16	1	1	16832	Eukaryotic translation initiation factor 5A-1
Q6IS14|IF5AL	58.58	16	1	1	16773	Eukaryotic translation initiation factor 5A-1-like
Q9H6K5|PRR36	58.52	2	2	2	132748	Proline-rich protein 36
P60174|TPIS	58.49	11	2	2	26669	Triosephosphate isomerase
P01601|KVD16	58.08	28	2	1	12730	Immunoglobulin kappa variable 1D-16
P49454|CENPF	57.99	1	3	3	357527	Centromere protein F
Q86UP2|KTN1	57.71	4	3	3	156275	Kinectin
P05362|ICAM1	57.28	5	2	2	57825	Intercellular adhesion molecule 1
Q5VSP4|LC1L1	56	7	1	1	17918	Putative lipocalin 1-like protein 1
P31025|LCN1	56	6	1	1	19250	Lipocalin-1
Q9BRK4|LZTS2	55.68	2	1	1	72759	Leucine zipper putative tumor suppressor 2
Q9BXT4|TDRD1	55.49	1	1	1	132023	Tudor domain-containing protein 1
Q03468|ERCC6	55.34	1	2	2	168415	DNA excision repair protein ERCC-6
P11684|UTER	54.99	11	1	1	9994	Uteroglobin
A2PYH4|HFM1	54.5	2	2	2	162609	Probable ATP-dependent DNA helicase HFM1
P12270|TPR	54.31	1	2	2	267290	Nucleoprotein TPR
P02511|CRYAB	54.15	7	1	1	20159	Alpha-crystallin B chain
P13591|NCAM1	53.32	1	1	1	94574	Neural cell adhesion molecule 1
Q6KB66|K2C80	53.21	6	2	1	50525	Keratin type II cytoskeletal 80
Q14574|DSC3	53.21	1	1	1	99969	Desmocollin-3
O43166|SI1L1	51.79	0	1	1	200028	Signal-induced proliferation-associated 1-like protein 1
Q9NP71|MLXPL	51.27	3	2	2	93073	Carbohydrate-responsive element-binding protein
P01703|LV140	51.24	18	2	2	12302	Immunoglobulin lambda variable 1-40
Q93074|MED12	51.2	2	2	2	243079	Mediator of RNA polymerase II transcription subunit 12
P49327|FAS	50.95	1	2	2	273424	Fatty acid synthase
Q0VDD8|DYH14	50.78	0	1	1	399896	Dynein heavy chain 14 axonemal
Q09472|EP300	50.71	2	2	2	264158	Histone acetyltransferase p300
P43121|MUC18	50.36	2	1	1	71608	Cell surface glycoprotein MUC18
Q9Y6R7|FCGBP	49.81	0	2	2	572021	IgGFc-binding protein
Q9P2P6|STAR9	49.71	1	2	2	516351	StAR-related lipid transfer protein 9
P18206|VINC	49.08	3	2	2	123799	Vinculin
O75037|KI21B	49.03	2	2	2	182661	Kinesin-like protein KIF21B
P05997|CO5A2	48.97	1	2	2	144910	Collagen alpha-2(V) chain
Q9UPV0|CE164	48.5	2	2	2	164313	Centrosomal protein of 164 kDa
Q9Y4G6|TLN2	48.43	1	2	2	271611	Talin-2
Q9Y618|NCOR2	48.3	1	2	2	273654	Nuclear receptor corepressor 2
Q15393|SF3B3	48.07	3	2	2	135577	Splicing factor 3B subunit 3
A0A0A0MT89|KJ01	47.61	67	1	1	1394	Immunoglobulin kappa joining 1
O95835|LATS1	47.47	4	2	2	126870	Serine/threonine-protein kinase LATS1
P13639|EF2	47.44	2	1	1	95338	Elongation factor 2
Q9P2S2|NRX2A	47.16	1	2	2	184981	Neurexin-2
P55290|CAD13	47.15	2	1	1	78287	Cadherin-13
Q15517|CDSN	47.08	2	1	1	51522	Corneodesmosin
Q9UNN8|EPCR	46.88	4	1	1	26671	Endothelial protein C receptor
P37802|TAGL2	46.36	6	1	1	22391	Transgelin-2
Q13523|PRP4B	46.3	1	1	1	116987	Serine/threonine-protein kinase PRP4 homolog
Q99698|LYST	46.14	0	2	2	429141	Lysosomal-trafficking regulator
Q96QC0|PP1RA	46.14	2	1	1	99058	Serine/threonine-protein phosphatase 1 regulatory subunit 10
P00441|SODC	45.9	9	1	1	15936	Superoxide dismutase [Cu-Zn]
Q9H299|SH3L3	45.71	16	1	1	10438	SH3 domain-binding glutamic acid-rich-like protein 3
Q8WX93|PALLD	45.42	2	2	2	150564	Palladin
Q5JTD7|LRC73	45.27	3	1	1	33409	Leucine-rich repeat-containing protein 73
Q16821|PPR3A	45.1	6	2	2	125767	Protein phosphatase 1 regulatory subunit 3A
P48634|PRC2A	44.75	2	2	2	228861	Protein PRRC2A
A0A0B4J1Y8|LV949	44.7	8	1	1	13024	Immunoglobulin lambda variable 9-49
P00338|LDHA	44.57	6	1	1	36689	L-lactate dehydrogenase A chain
Q9Y2T1|AXIN2	44.06	2	1	1	93558	Axin-2
P08582|TRFM	44.05	2	1	1	80215	Melanotransferrin
Q12952|FOXL1	43.87	6	1	1	36490	Forkhead box protein L1
P16401|H15	43.26	5	1	1	22580	Histone H1.5
P07307|ASGR2	42.8	4	1	1	35092	Asialoglycoprotein receptor 2
Q96QA5|GSDMA	42.67	2	1	1	49365	Gasdermin-A
O15204|ADEC1	42.38	3	1	1	52775	ADAM DEC1
P28838|AMPL	42.35	2	1	1	56166	Cytosol aminopeptidase
O00418|EF2K	42.2	1	1	1	82144	Eukaryotic elongation factor 2 kinase
P21333|FLNA	41.83	1	1	1	280737	Filamin-A
Q6WRI0|IGS10	41.48	0	1	1	290836	Immunoglobulin superfamily member 10
A0A0C4DH34|HV428	41.31	8	1	1	13124	Immunoglobulin heavy variable 4-28
Q9Y2I7|FYV1	41.3	1	1	1	237134	1-phosphatidylinositol 3-phosphate 5-kinase
P36915|GNL1	40.65	2	1	1	68661	Guanine nucleotide-binding protein-like 1
Q7Z7G1|CLNK	40.34	2	1	1	49554	Cytokine-dependent hematopoietic cell linker
Q6P0Q8|MAST2	40.16	1	1	1	196434	Microtubule-associated serine/threonine-protein kinase 2
O94880|PHF14	40.16	2	1	1	100053	PHD finger protein 14
P15169|CBPN	40.15	2	1	1	52286	Carboxypeptidase N catalytic chain
P48436|SOX9	39.83	1	1	1	56137	Transcription factor SOX-9
P40227|TCPZ	39.54	2	1	1	58024	T-complex protein 1 subunit zeta
Q9BUA3|SPNDC	39.53	3	1	1	41037	Spindlin interactor and repressor of chromatin-binding protein
Q8TF61|FBX41	39.36	1	1	1	94496	F-box only protein 41
Q9Y520|PRC2C	38.91	0	1	1	316911	Protein PRRC2C
Q5VST9|OBSCN	38.65	0	1	1	868496	Obscurin
Q15276|RABE1	38.64	1	1	1	99290	Rab GTPase-binding effector protein 1
Q7L311|ARMX2	38.62	1	1	1	65684	Armadillo repeat-containing X-linked protein 2
P40426|PBX3	38.57	4	1	1	47190	Pre-B-cell leukemia transcription factor 3
Q4FZB7|KMT5B	38.42	1	1	1	99188	Histone-lysine N-methyltransferase KMT5B
A0AVI2|FR1L5	38.22	1	1	1	237933	Fer-1-like protein 5
Q96Q15|SMG1	37.95	0	1	1	410501	Serine/threonine-protein kinase SMG1
P58215|LOXL3	37.89	1	1	1	83166	Lysyl oxidase homolog 3
Q9NR09|BIRC6	37.8	0	1	1	530260	Baculoviral IAP repeat-containing protein 6
P27986|P85A	37.66	2	1	1	83598	Phosphatidylinositol 3-kinase regulatory subunit alpha
Q92569|P55G	37.66	2	1	1	54448	Phosphatidylinositol 3-kinase regulatory subunit gamma
A0A075B6J6|LV322	37.51	14	1	1	12549	Immunoglobulin lambda variable 3-22
Q92953|KCNB2	37.47	1	1	1	102563	Potassium voltage-gated channel subfamily B member 2
O00292|LFTY2	37.41	3	1	1	40920	Left-right determination factor 2
O75610|LFTY1	37.41	3	1	1	40880	Left-right determination factor 1
Q15465|SHH	37.37	3	1	1	49607	Sonic hedgehog protein
O43248|HXC11	37.37	3	1	1	33748	Homeobox protein Hox-C11
P31943|HNRH1	37.3	2	1	1	49229	Heterogeneous nuclear ribonucleoprotein H
P55795|HNRH2	37.3	2	1	1	49264	Heterogeneous nuclear ribonucleoprotein H2
P52597|HNRPF	37.3	2	1	1	45672	Heterogeneous nuclear ribonucleoprotein F
O76090|BEST1	37.25	3	1	1	67684	Bestrophin-1
Q13813|SPTN1	37.22	1	1	1	284538	Spectrin alpha chain non-erythrocytic 1
O95171|SCEL	36.87	1	1	1	77552	Sciellin
Q8WZ75|ROBO4	36.66	1	1	1	107457	Roundabout homolog 4
Q3C1V9|YK041	36.66	1	1	1	84939	Putative uncharacterized protein ENSP00000334305
Q8TD57|DYH3	36.6	0	1	1	470774	Dynein heavy chain 3 axonemal
A0A075B6S4|KVD17	36.52	15	1	1	12835	Immunoglobulin kappa variable 1D-17
Q9C0D0|PHAR1	36.51	2	1	1	66308	Phosphatase and actin regulator 1
Q9BXX0|EMIL2	36.4	2	1	1	115687	EMILIN-2
Q13428|TCOF	36.35	1	1	1	152105	Treacle protein
P05089|ARGI1	36.32	3	1	1	34735	Arginase-1
P01344|IGF2	36.08	9	1	1	20140	Insulin-like growth factor II
Q8IW45|NNRD	36.01	3	1	1	36576	ATP-dependent (S)-NAD(P)H-hydrate dehydratase
Q96RK0|CIC	35.93	2	1	1	163819	Protein capicua homolog
Q92995|UBP13	35.85	2	1	1	97327	Ubiquitin carboxyl-terminal hydrolase 13
O75473|LGR5	35.84	1	1	1	99998	Leucine-rich repeat-containing G-protein coupled receptor 5
Q5TH69|BIG3	35.8	0	1	1	240649	Brefeldin A-inhibited guanine nucleotide-exchange protein 3
Q9ULH0|KDIS	35.7	1	1	1	196541	Kinase D-interacting substrate of 220 kDa
P05783|K1C18	35.69	2	1	1	48058	Keratin type I cytoskeletal 18
Q9Y5Z7|HCFC2	35.67	1	1	1	86779	Host cell factor 2
Q96BI1|S22AI	35.62	3	1	1	44846	Solute carrier family 22 member 18
Q9BUJ2|HNRL1	35.57	1	1	1	95739	Heterogeneous nuclear ribonucleoprotein U-like protein 1
P11137|MTAP2	35.52	0	1	1	199525	Microtubule-associated protein 2
Q99684|GFI1	35.45	2	1	1	45297	Zinc finger protein Gfi-1
Q9NW75|GPTC2	35.42	5	1	1	58944	G patch domain-containing protein 2
Q8WXA3|RUFY2	35.37	2	1	1	70010	RUN and FYVE domain-containing protein 2
Q9BZD4|NUF2	35.23	2	1	1	54304	Kinetochore protein Nuf2
Q9NY15|STAB1	35.21	0	1	1	275480	Stabilin-1
Q5VZL5|ZMYM4	35.2	1	1	1	172787	Zinc finger MYM-type protein 4
Q5TAP6|UT14C	35.17	2	1	1	87188	U3 small nucleolar RNA-associated protein 14 homolog C
A0A075B6S9|KV137	35.05	14	1	1	12688	Probable non-functional immunoglobulinn kappa variable 1-37
P0DSN7|KVD37	35.05	14	1	1	12688	Probable non-functional immunoglobulinn kappa variable 1D-37
Q8WUM4|PDC6I	35.01	4	1	1	96023	Programmed cell death 6-interacting protein
P14151|LYAM1	34.81	2	1	1	42187	L-selectin
Q07617|SPAG1	34.76	2	1	1	103638	Sperm-associated antigen 1
Q9NU22|MDN1	34.72	0	1	1	632827	Midasin
O43316|PAX4	34.68	5	1	1	37833	Paired box protein Pax-4
Q7Z7A1|CNTRL	34.68	0	1	1	268883	Centriolin
P98174|FGD1	34.64	1	1	1	106561	FYVE RhoGEF and PH domain-containing protein 1
Q8WYP5|ELYS	34.63	1	1	1	252496	Protein ELYS
Q02809|PLOD1	34.48	1	1	1	83550	Procollagen-lysine 2-oxoglutarate 5-dioxygenase 1
Q86VB7|C163A	34.41	1	1	1	125451	Scavenger receptor cysteine-rich type 1 protein M130
P50213|IDH3A	34.4	3	1	1	39592	Isocitrate dehydrogenase [NAD] subunit alpha mitochondrial
P22090|RS4Y1	34.39	4	1	1	29456	40S ribosomal protein S4 Y isoform 1
P62701|RS4X	34.39	4	1	1	29598	40S ribosomal protein S4 X isoform
Q8TD47|RS4Y2	34.39	4	1	1	29295	40S ribosomal protein S4 Y isoform 2
Q6SPF0|SAMD1	34.37	4	1	1	56052	Atherin
A0A0B4J1U7|HV601	34.26	7	1	1	13481	Immunoglobulin heavy variable 6-1
Q86VF7|NRAP	34.22	1	1	1	197073	Nebulin-related-anchoring protein
O15078|CE290	34.18	0	1	1	290384	Centrosomal protein of 290 kDa
Q9H2T7|RBP17	34.14	1	1	1	124375	Ran-binding protein 17
Q8IWJ2|GCC2	34.13	1	1	1	195908	GRIP and coiled-coil domain-containing protein 2
P42694|HELZ	33.96	1	1	1	218968	Probable helicase with zinc finger domain
Q14993|COJA1	33.92	1	1	1	115221	Collagen alpha-1(XIX) chain
Q12837|PO4F2	33.83	2	1	1	43087	POU domain class 4 transcription factor 2
Q9HD67|MYO10	33.81	1	1	1	237345	Unconventional myosin-X
Q9UN79|SOX13	33.71	2	1	1	69228	Transcription factor SOX-13
P50748|KNTC1	33.69	0	1	1	250746	Kinetochore-associated protein 1
O00555|CAC1A	33.68	0	1	1	282563	Voltage-dependent P/Q-type calcium channel subunit alpha-1A
Q9NYQ7|CELR3	33.67	0	1	1	358186	Cadherin EGF LAG seven-pass G-type receptor 3
Q9H3H1|MOD5	33.63	2	1	1	52725	tRNA dimethylallyltransferase
P09874|PARP1	33.62	1	1	1	113084	Poly [ADP-ribose] polymerase 1
Q96FJ2|DYL2	33.52	12	1	1	10350	Dynein light chain 2 cytoplasmic
P63167|DYL1	33.52	12	1	1	10366	Dynein light chain 1 cytoplasmic
O95255|MRP6	33.49	1	1	1	164906	Multidrug resistance-associated protein 6
O14511|NRG2	33.43	2	1	1	91679	Pro-neuregulin-2 membrane-bound isoform
Q92835|SHIP1	33.41	1	1	1	133292	Phosphatidylinositol 3 4 5-trisphosphate 5-phosphatase 1
O15357|SHIP2	33.41	1	1	1	138599	Phosphatidylinositol 3 4 5-trisphosphate 5-phosphatase 2
P04920|B3A2	33.4	2	1	1	137009	Anion exchange protein 2
Q9H0D2|ZN541	33.35	1	1	1	145587	Zinc finger protein 541
Q6P4R8|NFRKB	33.26	1	1	1	139001	Nuclear factor related to kappa-B-binding protein
Q9BVN2|RUSC1	33.22	1	1	1	96444	RUN and SH3 domain-containing protein 1
Q96DR8|MUCL1	33.21	10	1	1	9039	Mucin-like protein 1
P46019|KPB2	33.21	1	1	1	138408	Phosphorylase b kinase regulatory subunit alpha liver isoform
Q15058|KIF14	33.2	1	1	1	186490	Kinesin-like protein KIF14
A2RRP1|NBAS	33.14	2	1	1	268569	Neuroblastoma-amplified sequence
Q96C10|DHX58	33.06	2	1	1	76613	Probable ATP-dependent RNA helicase DHX58
Q9H987|SYP2L	33.05	2	1	1	102481	Synaptopodin 2-like protein
Q52M93|Z585B	33.04	1	1	1	88066	Zinc finger protein 585B
Q04637|IF4G1	33.02	1	1	1	175490	Eukaryotic translation initiation factor 4 gamma 1
O60832|DKC1	32.89	2	1	1	57674	H/ACA ribonucleoprotein complex subunit DKC1
Q6N021|TET2	32.88	1	1	1	223809	Methylcytosine dioxygenase TET2
Q08397|LOXL1	32.88	2	1	1	63110	Lysyl oxidase homolog 1
A0A0C4DH39|HV158	32.82	21	1	1	13005	Immunoglobulin heavy variable 1-58
O00391|QSOX1	32.81	2	1	1	82578	Sulfhydryl oxidase 1
Q8N6T0|TO6BL	32.73	2	1	1	64047	Type 2 DNA topoisomerase 6 subunit B-like
Q9Y2H5|PKHA6	32.69	1	1	1	117128	Pleckstrin homology domain-containing family A member 6
O43353|RIPK2	32.67	3	1	1	61195	Receptor-interacting serine/threonine-protein kinase 2
Q9UPW0|FOXJ3	32.67	2	1	1	68960	Forkhead box protein J3
Q8IZU1|FAM9A	32.67	3	1	1	37339	Protein FAM9A
Q8IZU0|FAM9B	32.67	6	1	1	22438	Protein FAM9B
Q9P2G3|KLH14	32.66	3	1	1	70714	Kelch-like protein 14
Q9ULC3|RAB23	32.63	7	1	1	26659	Ras-related protein Rab-23
Q14410|GLPK2	32.62	2	1	1	60594	Glycerol kinase 2
Q14728|MFS10	32.62	2	1	1	48339	Major facilitator superfamily domain-containing protein 10
Q8NCI6|GLBL3	32.62	3	1	1	74823	Beta-galactosidase-1-like protein 3
O95996|APCL	32.62	0	1	1	243946	Adenomatous polyposis coli protein 2
Q12840|KIF5A	32.62	1	1	1	117378	Kinesin heavy chain isoform 5A
Q8IYT8|ULK2	32.61	1	1	1	112694	Serine/threonine-protein kinase ULK2
Q02880|TOP2B	32.59	1	1	1	183266	DNA topoisomerase 2-beta
Q86X29|LSR	32.52	2	1	1	71439	Lipolysis-stimulated lipoprotein receptor
Q99784|NOE1	32.39	2	1	1	55343	Noelin
Q96JB1|DYH8	32.38	0	1	1	514668	Dynein heavy chain 8 axonemal
Q8N4C8|MINK1	32.36	1	1	1	149821	Misshapen-like kinase 1
Q5XX13|FBW10	32.33	1	1	1	119845	F-box/WD repeat-containing protein 10
Q9NY59|NSMA2	32.32	3	1	1	71081	Sphingomyelin phosphodiesterase 3
P18065|IBP2	32.3	3	1	1	34814	Insulin-like growth factor-binding protein 2
Q15468|STIL	32.3	1	1	1	142954	SCL-interrupting locus protein
Q8TE73|DYH5	32.29	0	1	1	529026	Dynein heavy chain 5 axonemal
P09972|ALDOC	32.25	4	1	1	39456	Fructose-bisphosphate aldolase C
Q15544|TAF11	32.25	7	1	1	23307	Transcription initiation factor TFIID subunit 11
P05120|PAI2	32.25	2	1	1	46596	Plasminogen activator inhibitor 2
Q68CQ4|DIEXF	32.19	2	1	1	87055	Digestive organ expansion factor homolog
Q9Y6F6|IRAG1	32.13	2	1	1	97957	Inositol 1 4 5-triphosphate receptor associated 1
Q3SY00|T10IP	32.1	3	1	1	62381	Testis-specific protein 10-interacting protein
Q70CQ4|UBP31	32.02	1	1	1	146651	Ubiquitin carboxyl-terminal hydrolase 31
Q5TB80|CE162	32.01	1	1	1	161942	Centrosomal protein of 162 kDa
P08183|MDR1	32.01	1	1	1	141478	ATP-dependent translocase ABCB1
P21439|MDR3	32.01	1	1	1	141523	Phosphatidylcholine translocator ABCB4
Q2M3G0|ABCB5	32.01	1	1	1	138641	ATP-binding cassette sub-family B member 5
Q9NP78|ABCB9	32.01	1	1	1	84475	ATP-binding cassette sub-family B member 9
O43593|HAIR	31.97	1	1	1	127494	Lysine-specific demethylase hairless
Q7Z408|CSMD2	31.94	0	1	1	380040	CUB and sushi domain-containing protein 2
Q8N1P7|CRBG2	31.92	1	1	1	177912	Beta/gamma crystallin domain-containing protein 2
P30050|RL12	31.89	5	1	1	17819	60S ribosomal protein L12
Q01118|SCN7A	31.85	1	1	1	193492	Sodium channel protein type 7 subunit alpha
Q4AC94|C2CD3	31.77	1	1	1	260386	C2 domain-containing protein 3
Q9NQC3|RTN4	31.73	2	1	1	129931	Reticulon-4
P84077|ARF1	31.73	6	1	1	20697	ADP-ribosylation factor 1
P61204|ARF3	31.73	6	1	1	20601	ADP-ribosylation factor 3
P18085|ARF4	31.73	6	1	1	20511	ADP-ribosylation factor 4
P84085|ARF5	31.73	6	1	1	20530	ADP-ribosylation factor 5
P59923|ZN445	31.72	1	1	1	118963	Zinc finger protein 445
Q9UGI9|AAKG3	31.69	4	1	1	54258	5'-AMP-activated protein kinase subunit gamma-3
Q5T749|KPRP	31.68	1	1	1	64136	Keratinocyte proline-rich protein
P15151|PVR	31.68	2	1	1	45303	Poliovirus receptor
Q8IYY4|DZI1L	31.63	2	1	1	86848	Zinc finger protein DZIP1L
Q9Y4B6|DCAF1	31.62	1	1	1	169007	DDB1- and CUL4-associated factor 1
Q96DU7|IP3KC	31.61	1	1	1	75207	Inositol-trisphosphate 3-kinase C
Q8IV08|PLD3	31.56	2	1	1	54705	5'-3' exonuclease PLD3
Q9NV06|DCA13	31.51	2	1	1	51402	DDB1- and CUL4-associated factor 13
Q9H6R3|ACSS3	31.51	2	1	1	74778	Acyl-CoA synthetase short-chain family member 3 mitochondrial
O96028|NSD2	31.47	2	1	1	152258	Histone-lysine N-methyltransferase NSD2
Q16288|NTRK3	31.46	1	1	1	94428	NT-3 growth factor receptor
Q16620|NTRK2	31.46	1	1	1	91999	BDNF/NT-3 growth factors receptor
Q07864|DPOE1	31.46	1	1	1	261515	DNA polymerase epsilon catalytic subunit A
Q53SF7|COBL1	31.45	1	1	1	123868	Cordon-bleu protein-like 1
Q96BY6|DOC10	31.44	1	1	1	249529	Dedicator of cytokinesis protein 10
P29597|TYK2	31.39	1	1	1	133650	Non-receptor tyrosine-protein kinase TYK2
Q17RW2|COOA1	31.38	1	1	1	175496	Collagen alpha-1(XXIV) chain
P62258|1433E	31.36	4	1	1	29174	14-3-3 protein epsilon
A8MX19|F90AC	31.34	2	1	1	49786	Putative protein FAM90A12P
A6NE21|F90AI	31.34	2	1	1	49680	Putative protein FAM90A18P/FAM90A19P
A6NDY2|F90AA	31.34	2	1	1	49635	Putative protein FAM90A10P
A6NEW6|F90AG	31.34	2	1	1	49759	Putative protein FAM90A16P/FAM90A17P
P0C7V4|F90AJ	31.34	2	1	1	49895	Putative protein FAM90A15P
A8MXJ8|F90A5	31.34	2	1	1	49840	Putative protein FAM90A5P
A6NNJ1|F90A9	31.34	2	1	1	49738	Putative protein FAM90A9P
P0C7W9|F90AE	31.34	2	1	1	49953	Putative protein FAM90A14P
P0C7W8|F90AD	31.34	2	1	1	49853	Putative protein FAM90A13P
P0C7X0|F90AO	31.34	2	1	1	49829	Putative protein FAM90A24P
A6NIJ5|F90AK	31.34	2	1	1	50026	Putative protein FAM90A20P
A6NKC0|F90A7	31.34	2	1	1	49804	Putative protein FAM90A7P
A8MXZ1|F90AN	31.34	2	1	1	49910	Putative protein FAM90A23P
A6NJQ4|F90A8	31.34	2	1	1	49661	Putative protein FAM90A8P
A8MWA6|F90AM	31.34	2	1	1	49874	Putative protein FAM90A22P
Q86YD7|F90A1	31.34	2	1	1	49793	Protein FAM90A1
Q658T7|F90A2	31.34	2	1	1	50084	Putative protein FAM90A2P
Q9UKS6|PACN3	31.33	4	1	1	48487	Protein kinase C and casein kinase substrate in neurons protein 3
Q9P2H3|IFT80	31.28	2	1	1	88035	Intraflagellar transport protein 80 homolog
Q96Q89|KI20B	31.26	1	1	1	210628	Kinesin-like protein KIF20B
Q96LK8|SPT32	31.2	4	1	1	42326	Spermatogenesis-associated protein 32
Q9Y4D8|HECD4	31.14	0	1	1	439348	Probable E3 ubiquitin-protein ligase HECTD4
A4D1E9|GTPBA	31.11	5	1	1	42933	GTP-binding protein 10
P62269|RS18	31.08	5	1	1	17719	40S ribosomal protein S18
Q14671|PUM1	31.07	1	1	1	126473	Pumilio homolog 1
O60341|KDM1A	31	2	1	1	92903	Lysine-specific histone demethylase 1A
Q8WUD6|CHPT1	30.97	6	1	1	45097	Cholinephosphotransferase 1
Q92832|NELL1	30.96	2	1	1	89635	Protein kinase C-binding protein NELL1
Q01469|FABP5	30.92	7	1	1	15164	Fatty acid-binding protein 5
Q86SG7|LYG2	30.91	5	1	1	23498	Lysozyme g-like protein 2
Q16827|PTPRO	30.87	1	1	1	138344	Receptor-type tyrosine-protein phosphatase O
Q86Y38|XYLT1	30.87	2	1	1	107569	Xylosyltransferase 1
Q12888|TP53B	30.87	0	1	1	213573	TP53-binding protein 1
P41229|KDM5C	30.84	1	1	1	175719	Lysine-specific demethylase 5C
Q9BXS0|COPA1	30.83	1	1	1	64771	Collagen alpha-1(XXV) chain
Q15154|PCM1	30.83	1	1	1	228542	Pericentriolar material 1 protein
Q96QU1|PCD15	30.83	1	1	1	216067	Protocadherin-15
Q9H8M1|CQ10B	30.82	3	1	1	27071	Coenzyme Q-binding protein COQ10 homolog B mitochondrial
Q9P289|STK26	30.79	2	1	1	46529	Serine/threonine-protein kinase 26
P53675|CLH2	30.79	2	1	1	187029	Clathrin heavy chain 2
Q96T21|SEBP2	30.76	1	1	1	95462	Selenocysteine insertion sequence-binding protein 2
Q0P6D6|CCD15	30.75	1	1	1	110484	Coiled-coil domain-containing protein 15
Q02790|FKBP4	30.72	3	1	1	51805	Peptidyl-prolyl cis-trans isomerase FKBP4
Q12774|ARHG5	30.7	1	1	1	176799	Rho guanine nucleotide exchange factor 5
A0A075B6J1|LV537	30.7	26	1	1	13277	Immunoglobulin lambda variable 5-37
Q8NEZ2|VP37A	30.7	4	1	1	44314	Vacuolar protein sorting-associated protein 37A
Q6ZMS4|ZN852	30.69	2	1	1	62084	Zinc finger protein 852
Q86YV0|RASL3	30.69	1	1	1	111898	RAS protein activator like-3
O14917|PCD17	30.69	1	1	1	126229	Protocadherin-17
Q9NPG4|PCD12	30.69	1	1	1	128994	Protocadherin-12
Q9UBT7|CTNL1	30.69	1	1	1	81896	Alpha-catulin
Q86T90|K1328	30.67	3	1	1	65373	Protein hinderin
O14646|CHD1	30.66	1	1	1	196687	Chromodomain-helicase-DNA-binding protein 1
Q6UB35|C1TM	30.65	1	1	1	105790	Monofunctional C1-tetrahydrofolate synthase mitochondrial
P59539|T2R45	30.64	4	1	1	34278	Taste receptor type 2 member 45
Q9H2A2|AL8A1	30.63	5	1	1	53401	2-aminomuconic semialdehyde dehydrogenase
P08195|4F2	30.62	2	1	1	67994	4F2 cell-surface antigen heavy chain
Q5CZC0|FSIP2	30.61	0	1	1	780624	Fibrous sheath-interacting protein 2
Q6P2Q9|PRP8	30.61	1	1	1	273599	Pre-mRNA-processing-splicing factor 8
Q7L985|LIGO2	30.6	2	1	1	68066	Leucine-rich repeat and immunoglobulin-like domain-containing nogo receptor-interacting protein 2
Q96F45|ZN503	30.59	3	1	1	62555	Zinc finger protein 503
Q9UL51|HCN2	30.56	1	1	1	96950	Potassium/sodium hyperpolarization-activated cyclic nucleotide-gated channel 2
Q86VQ0|LCA5	30.55	3	1	1	80554	Lebercilin
P35247|SFTPD	30.54	3	1	1	37728	Pulmonary surfactant-associated protein D
Q5VT06|CE350	30.53	1	1	1	350931	Centrosome-associated protein 350
Q99466|NOTC4	30.53	1	1	1	209620	Neurogenic locus notch homolog protein 4
P85037|FOXK1	30.53	1	1	1	75457	Forkhead box protein K1
A6NC98|CC88B	30.52	1	1	1	164808	Coiled-coil domain-containing protein 88B
Q99250|SCN2A	30.51	1	1	1	227973	Sodium channel protein type 2 subunit alpha
P35498|SCN1A	30.51	1	1	1	228970	Sodium channel protein type 1 subunit alpha
Q7Z2W4|ZCCHV	30.49	2	1	1	101431	Zinc finger CCCH-type antiviral protein 1
Q12860|CNTN1	30.49	1	1	1	113320	Contactin-1
Q9UQ35|SRRM2	30.44	0	1	1	299616	Serine/arginine repetitive matrix protein 2
O95155|UBE4B	30.43	1	1	1	146184	Ubiquitin conjugation factor E4 B
O95450|ATS2	30.41	1	1	1	134755	A disintegrin and metalloproteinase with thrombospondin motifs 2
Q7Z5J4|RAI1	30.39	0	1	1	203350	Retinoic acid-induced protein 1
Q86U17|SPA11	30.39	4	1	1	46989	Serpin A11
Q9UKN7|MYO15	30.35	0	1	1	395294	Unconventional myosin-XV
Q9C0C7|AMRA1	30.32	1	1	1	142507	Activating molecule in BECN1-regulated autophagy protein 1
O95785|WIZ	30.3	0	1	1	178673	Protein Wiz
Q9NPG3|UBN1	30.3	2	1	1	121520	Ubinuclein-1
Q8NEV4|MYO3A	30.29	0	1	1	186207	Myosin-IIIa
Q9BXU7|UBP26	30.29	1	1	1	104047	Ubiquitin carboxyl-terminal hydrolase 26
Q7Z333|SETX	30.26	0	1	1	302879	Probable helicase senataxin
Q9HC56|PCDH9	30.23	1	1	1	136064	Protocadherin-9
P08575|PTPRC	30.21	1	1	1	147486	Receptor-type tyrosine-protein phosphatase C
P35606|COPB2	30.2	1	1	1	102487	Coatomer subunit beta'
Q92766|RREB1	30.17	1	1	1	181419	Ras-responsive element-binding protein 1
Q96FS4|SIPA1	30.16	1	1	1	112149	Signal-induced proliferation-associated protein 1
Q16881|TRXR1	30.16	2	1	1	70906	Thioredoxin reductase 1 cytoplasmic
Q9NQU5|PAK6	30.13	2	1	1	74869	Serine/threonine-protein kinase PAK 6
Q14028|CNGB1	30.11	1	1	1	139677	Cyclic nucleotide-gated cation channel beta-1
Q14789|GOGB1	30.09	1	2	2	376019	Golgin subfamily B member 1
O75445|USH2A	30.08	0	1	1	575607	Usherin
Q92608|DOCK2	30.08	1	1	1	211947	Dedicator of cytokinesis protein 2
Q15858|SCN9A	30.07	0	1	1	226370	Sodium channel protein type 9 subunit alpha
Q50LG9|LRC24	30.06	2	1	1	55257	Leucine-rich repeat-containing protein 24
Q8WVV4|POF1B	30.05	2	1	1	68065	Protein POF1B
Q86UP9|LHPL3	30.05	3	1	1	25769	LHFPL tetraspan subfamily member 3 protein
Q9NXZ1|SAGE1	30.03	2	1	1	99225	Sarcoma antigen 1
Q13620|CUL4B	30.01	2	2	2	103982	Cullin-4B
Q3MIT2|PUS10	29.99	4	1	1	60244	tRNA pseudouridine synthase Pus10
Q9Y4A5|TRRAP	29.97	0	1	1	437603	Transformation/transcription domain-associated protein
Q92791|SC65	29.96	3	1	1	50381	Endoplasmic reticulum protein SC65
P42356|PI4KA	29.95	1	1	1	236828	Phosphatidylinositol 4-kinase alpha
O95447|LCA5L	29.95	3	1	1	76505	Lebercilin-like protein
P54802|ANAG	29.94	8	1	1	82266	Alpha-N-acetylglucosaminidase
Q9H8V3|ECT2	29.92	1	1	1	103505	Protein ECT2
Q8NAF0|ZN579	29.9	1	1	1	60509	Zinc finger protein 579
Q9UKX3|MYH13	29.88	1	1	1	223603	Myosin-13
P42224|STAT1	29.88	2	1	1	87335	Signal transducer and activator of transcription 1-alpha/beta
Q6NY19|KANK3	29.84	1	1	1	88425	KN motif and ankyrin repeat domain-containing protein 3
P18583|SON	29.81	0	1	1	263827	Protein SON
P79483|DRB3	29.79	8	1	1	29962	HLA class II histocompatibility antigen DR beta 3 chain
Q6P1M9|ARMX5	29.78	1	1	1	62346	Armadillo repeat-containing X-linked protein 5
O75521|ECI2	29.77	2	1	1	43585	Enoyl-CoA delta isomerase 2
Q9P2E3|ZNFX1	29.77	0	1	1	220225	NFX1-type zinc finger-containing protein 1
Q6ZRS2|SRCAP	29.75	0	1	1	343555	Helicase SRCAP
Q9BUQ8|DDX23	29.75	1	1	1	95583	Probable ATP-dependent RNA helicase DDX23
Q92565|RPGF5	29.68	2	1	1	67733	Rap guanine nucleotide exchange factor 5
Q9ULS5|TMCC3	29.68	3	1	1	53785	Transmembrane and coiled-coil domain protein 3
Q9H7J1|PPR3E	29.68	4	1	1	30644	Protein phosphatase 1 regulatory subunit 3E
Q9BY89|K1671	29.66	1	1	1	196710	Uncharacterized protein KIAA1671
Q9Y2M0|FAN1	29.65	2	1	1	114225	Fanconi-associated nuclease 1
Q9Y5K6|CD2AP	29.64	1	1	1	71451	CD2-associated protein
P98164|LRP2	29.63	0	1	1	521961	Low-density lipoprotein receptor-related protein 2
O75116|ROCK2	29.63	1	1	1	160899	Rho-associated protein kinase 2
Q9HC10|OTOF	29.62	0	1	1	226751	Otoferlin
Q32P44|EMAL3	29.6	1	1	1	95197	Echinoderm microtubule-associated protein-like 3
Q6R2W3|SCND3	29.59	1	1	1	151666	SCAN domain-containing protein 3
Q14324|MYPC2	29.57	1	1	1	128072	Myosin-binding protein C fast-type
P16499|PDE6A	29.56	1	1	1	99547	Rod cGMP-specific 3' 5'-cyclic phosphodiesterase subunit alpha
P0C7T7|FMAS1	29.55	2	1	1	38799	Putative uncharacterized protein FRMD6-AS1
O75376|NCOR1	29.55	0	1	1	270207	Nuclear receptor corepressor 1
O75751|S22A3	29.55	1	1	1	61280	Solute carrier family 22 member 3
Q86XZ4|SPAS2	29.53	4	1	1	59545	Spermatogenesis-associated serine-rich protein 2
Q9Y283|INVS	29.49	3	1	1	117826	Inversin
Q9ULH1|ASAP1	29.49	1	1	1	125498	Arf-GAP with SH3 domain ANK repeat and PH domain-containing protein 1
Q96KV7|WDR90	29.48	1	1	1	187436	WD repeat-containing protein 90
P13569|CFTR	29.48	1	1	1	168141	Cystic fibrosis transmembrane conductance regulator
O14617|AP3D1	29.48	1	1	1	130158	AP-3 complex subunit delta-1
Q6NUK1|SCMC1	29.47	2	1	1	53354	Calcium-binding mitochondrial carrier protein SCaMC-1
Q5VZK9|CARL1	29.47	1	1	1	151556	F-actin-uncapping protein LRRC16A
Q9UPR3|SMG5	29.45	2	1	1	113928	Protein SMG5
Q13615|MTMR3	29.44	2	1	1	133619	Myotubularin-related protein 3
Q9NQC7|CYLD	29.43	2	1	1	107316	Ubiquitin carboxyl-terminal hydrolase CYLD
Q96DM3|RMC1	29.42	3	1	1	74975	Regulator of MON1-CCZ1 complex
P22392|NDKB	29.42	6	1	1	17298	Nucleoside diphosphate kinase B
P15531|NDKA	29.42	6	1	1	17149	Nucleoside diphosphate kinase A
O15534|PER1	29.4	2	1	1	136212	Period circadian protein homolog 1
Q9ULL4|PLXB3	29.4	1	1	1	206846	Plexin-B3
O60673|REV3L	29.39	0	1	1	352776	DNA polymerase zeta catalytic subunit
Q96RV3|PCX1	29.38	0	1	1	258673	Pecanex-like protein 1
Q9Y2Z4|SYYM	29.38	5	1	1	53199	Tyrosine--tRNA ligase mitochondrial
Q6UY01|LRC31	29.36	2	1	1	61489	Leucine-rich repeat-containing protein 31
P55316|FOXG1	29.36	5	1	1	52352	Forkhead box protein G1
P09001|RM03	29.36	2	1	1	38633	39S ribosomal protein L3 mitochondrial
Q9H582|ZN644	29.36	1	1	1	149565	Zinc finger protein 644
Q86WI3|NLRC5	29.35	1	1	1	204593	Protein NLRC5
Q9UQ13|SHOC2	29.33	2	1	1	64888	Leucine-rich repeat protein SHOC-2
Q96EB6|SIR1	29.33	1	1	1	81681	NAD-dependent protein deacetylase sirtuin-1
Q9HDC9|APMAP	29.3	3	1	1	46480	Adipocyte plasma membrane-associated protein
Q9Y2P5|S27A5	29.28	2	1	1	75385	Bile acyl-CoA synthetase
Q03001|DYST	29.27	0	1	1	860679	Dystonin
P46459|NSF	29.27	1	1	1	82594	Vesicle-fusing ATPase
Q9NQT8|KI13B	29.24	1	1	1	202787	Kinesin-like protein KIF13B
Q8IU81|I2BP1	29.22	2	1	1	61688	Interferon regulatory factor 2-binding protein 1
Q99986|VRK1	29.2	5	1	1	45476	Serine/threonine-protein kinase VRK1
Q5M9N0|CD158	29.19	2	1	1	127140	Coiled-coil domain-containing protein 158
Q9NXD2|MTMRA	29.18	2	1	1	88273	Myotubularin-related protein 10
P09913|IFIT2	29.18	2	1	1	54632	Interferon-induced protein with tetratricopeptide repeats 2
Q8WVB6|CTF18	29.17	2	1	1	107383	Chromosome transmission fidelity protein 18 homolog
Q96DT5|DYH11	29.13	0	1	1	520374	Dynein heavy chain 11 axonemal
Q7Z5P9|MUC19	29.13	0	1	1	805275	Mucin-19
Q8IYD9|LAS2	29.1	3	1	1	41811	Lung adenoma susceptibility protein 2
Q15256|PTPRR	29.1	1	1	1	73834	Receptor-type tyrosine-protein phosphatase R
O15143|ARC1B	29.1	2	1	1	40950	Actin-related protein 2/3 complex subunit 1B
Q8IVW4|CDKL3	29.07	2	1	1	67514	Cyclin-dependent kinase-like 3
Q9Y4W6|AFG32	29.07	2	1	1	88584	AFG3-like protein 2
P25398|RS12	29.06	8	1	1	14515	40S ribosomal protein S12
Q8NB25|F184A	29.05	1	1	1	132965	Protein FAM184A
O14983|AT2A1	29.04	1	1	1	110252	Sarcoplasmic/endoplasmic reticulum calcium ATPase 1
Q9UM73|ALK	29.02	1	1	1	176441	ALK tyrosine kinase receptor
Q13884|SNTB1	29.01	5	1	1	58061	Beta-1-syntrophin
Q9Y253|POLH	29.01	2	1	1	78413	DNA polymerase eta
O43897|TLL1	29.01	1	1	1	114709	Tolloid-like protein 1
Q13435|SF3B2	29.01	1	1	1	100228	Splicing factor 3B subunit 2
Q969X2|SIA7F	28.98	4	1	1	38068	Alpha-N-acetylgalactosaminide alpha-2 6-sialyltransferase 6
Q8IWI9|MGAP	28.96	1	1	1	336160	MAX gene-associated protein
P13796|PLSL	28.96	2	1	1	70289	Plastin-2
Q9NS93|TM7S3	28.94	2	1	1	64167	Transmembrane 7 superfamily member 3
Q8N2R8|FA43A	28.93	2	1	1	45776	Protein FAM43A
Q8NDA2|HMCN2	28.93	0	1	1	541983	Hemicentin-2
Q9P0K1|ADA22	28.91	1	1	1	100433	Disintegrin and metalloproteinase domain-containing protein 22
Q6W2J9|BCOR	28.91	1	1	1	192187	BCL-6 corepressor
Q92598|HS105	28.88	2	1	1	96865	Heat shock protein 105 kDa
Q9BXM7|PINK1	28.86	3	1	1	62769	Serine/threonine-protein kinase PINK1 mitochondrial
Q9C0A1|ZFHX2	28.86	1	1	1	274173	Zinc finger homeobox protein 2
P46939|UTRO	28.86	1	1	1	394467	Utrophin
Q9P2H0|CE126	28.85	1	1	1	125870	Centrosomal protein of 126 kDa
O95263|PDE8B	28.85	1	1	1	98979	High affinity cAMP-specific and IBMX-insensitive 3' 5'-cyclic phosphodiesterase 8B
Q8WXH0|SYNE2	28.84	0	1	1	796457	Nesprin-2
P20749|BCL3	28.84	13	1	1	47584	B-cell lymphoma 3 protein
O75694|NU155	28.83	1	1	1	155199	Nuclear pore complex protein Nup155
Q7Z3Z3|PIWL3	28.83	1	1	1	101089	Piwi-like protein 3
Q9UH92|MLX	28.83	8	1	1	33300	Max-like protein X
Q155Q3|DIXC1	28.8	1	1	1	77478	Dixin
A2VDJ0|T131L	28.8	1	1	1	179338	Transmembrane protein 131-like
A1KZ92|PXDNL	28.79	1	1	1	163685	Peroxidasin-like protein
Q9NR48|ASH1L	28.79	0	1	1	332790	Histone-lysine N-methyltransferase ASH1L
Q12955|ANK3	28.78	0	1	1	480416	Ankyrin-3
Q9UPQ7|PZRN3	28.76	1	1	1	119596	E3 ubiquitin-protein ligase PDZRN3
Q5D862|FILA2	28.73	1	1	1	248072	Filaggrin-2
Q15034|HERC3	28.72	1	1	1	117188	Probable E3 ubiquitin-protein ligase HERC3
Q2Q1W2|LIN41	28.71	2	1	1	93385	E3 ubiquitin-protein ligase TRIM71
Q8IZQ1|WDFY3	28.71	0	1	1	395260	WD repeat and FYVE domain-containing protein 3
P13010|XRCC5	28.68	2	1	1	82705	X-ray repair cross-complementing protein 5
Q5T5P2|SKT	28.68	1	1	1	214114	Sickle tail protein homolog
P10586|PTPRF	28.67	1	1	1	212877	Receptor-type tyrosine-protein phosphatase F
Q7RTP6|MICA3	28.66	0	1	1	224293	[F-actin]-monooxygenase MICAL3
Q16363|LAMA4	28.64	1	1	1	202523	Laminin subunit alpha-4
Q96EN8|MOCOS	28.64	1	1	1	98120	Molybdenum cofactor sulfurase

## Sheet: Quantitative_sodium-benzoate 
Sodium benzoate-treated cohort
Accession	Significance	Coverage (%)	#Peptides	#Unique	Protein ratio (24 weeks treatment/baseline)	Avg. Mass	Description
P43652|AFAM	28.12	13	7	7	1.73733	69069	Afamin
P02768|ALBU	0.58	57	38	38	1.23529	69367	Albumin
P02763|A1AG1	23.7	16	4	3	3.69598	23512	Alpha-1-acid glycoprotein 1
P19652|A1AG2	4.76	9	3	2	2.18254	23603	Alpha-1-acid glycoprotein 2
P01011|AACT	200	14	6	6	6.76724	47651	Alpha-1-antichymotrypsin
P01009|A1AT	10.03	42	20	19	0.924242	46737	Alpha-1-antitrypsin
P04217|A1BG	11.47	18	9	9	1.33088	54254	Alpha-1B-glycoprotein
P08697|A2AP	5.12	4	2	2	0.826667	54566	Alpha-2-antiplasmin
P02765|FETUA	10.51	15	4	4	1.70064	39341	Alpha-2-HS-glycoprotein
P01023|A2MG	36.87	34	38	32	0.717579	163290	Alpha-2-macroglobulin
P01019|ANGT	0.32	5	2	2	0.848837	53154	Angiotensinogen
P01008|ANT3	2.19	34	16	16	0.665116	52602	Antithrombin-III
P02647|APOA1	10.63	79	25	25	1.31488	30778	Apolipoprotein A-I
P02652|APOA2	2.82	27	6	6	2.05505	11175	Apolipoprotein A-II
P06727|APOA4	3.31	53	25	25	1.17544	45372	Apolipoprotein A-IV
P04114|APOB	0.27	0	1	1	1.44333	515611	Apolipoprotein B-100
P02656|APOC3	7.34	37	4	4	2.50617	10852	Apolipoprotein C-III
P05090|APOD	3.08	17	4	4	1.16667	21276	Apolipoprotein D
P02649|APOE	6.83	26	8	8	1.152	36154	Apolipoprotein E
O14791|APOL1	5.75	6	2	2	0.442405	43974	Apolipoprotein L1
O75882|ATRN	2.47	3	4	4	0.927559	158536	Attractin
P02749|APOH	29.24	17	4	4	0.914679	38298	Beta-2-glycoprotein 1
Q96KN2|CNDP1	0.03	2	1	1	1.2592	56706	Beta-Ala-His dipeptidase
P04003|C4BPA	3.24	12	6	6	1.10294	67033	C4b-binding protein alpha chain
P33151|CADH5	0.88	2	1	1	1.06017	87528	Cadherin-5
Q9NQ79|CRAC1	83.26	6	4	4	0.432432	71421	Cartilage acidic protein 1
O43866|CD5L	11.13	29	7	6	1.47475	38088	CD5 antigen-like
P00450|CERU	20.95	14	13	13	0.565476	122205	Ceruloplasmin
P06276|CHLE	51.11	2	1	1	0.824074	68418	Cholinesterase
P10909|CLUS	50.27	32	21	21	0.707692	52495	Clusterin
P12259|FA5	0.6	0	1	1	3.18548	251701	Coagulation factor V
P00742|FA10	9.02	8	4	4	1.20099	54732	Coagulation factor X
P00748|FA12	3.49	6	5	5	1.03358	67792	Coagulation factor XII
P05160|F13B	4.46	3	2	2	0.770833	75511	Coagulation factor XIII B chain
P00736|C1R	7.43	9	5	5	1.09534	80119	Complement C1r subcomponent
Q9NZP8|C1RL	10.39	3	1	1	0.949868	53498	Complement C1r subcomponent-like protein
P09871|C1S	113.76	16	11	11	0.560209	76685	Complement C1s subcomponent
P01024|CO3	5.09	22	40	40	1.0702	187147	Complement C3
P0C0L4|CO4A	120.95	9	14	2	5.11321	192784	Complement C4-A
P13671|CO6	19.08	8	7	7	0.898305	104786	Complement component C6
P10643|CO7	6.2	14	8	8	1.02334	93518	Complement component C7
P07357|CO8A	5.96	12	5	5	1.06316	65163	Complement component C8 alpha chain
P02748|CO9	4.73	10	6	6	1.10448	63173	Complement component C9
P00751|CFAB	2.92	11	9	9	1.41509	85533	Complement factor B
P08603|CFAH	7.52	26	28	26	1.39599	139096	Complement factor H
P05156|CFAI	6.19	15	7	7	1.304	65750	Complement factor I
Q08554|DSC1	35.1	2	1	1	4.89736	99987	Desmocollin-1
P15924|DESP	1.13	1	2	2	1.335	331774	Desmoplakin
Q16610|ECM1	6.19	8	4	4	1.3168	60674	Extracellular matrix protein 1
Q8TF61|FBX41	1.81	1	1	1	0.392638	94496	F-box only protein 41
Q9UGM5|FETUB	1.76	7	2	2	1.0303	42055	Fetuin-B
P02671|FIBA	200	9	6	6	0.339881	94973	Fibrinogen alpha chain
P02675|FIBB	200	3	2	2	0.190476	55928	Fibrinogen beta chain
P02751|FINC	10.61	15	23	23	1.63137	272318	Fibronectin
P23142|FBLN1	11.2	5	3	3	0.65	77214	Fibulin-1
Q15485|FCN2	1	3	1	1	0.991071	34001	Ficolin-2
O75636|FCN3	9.67	11	3	3	1.05769	32903	Ficolin-3
Q12952|FOXL1	1.47	6	1	1	1.26515	36490	Forkhead box protein L1
P06396|GELS	28.79	7	4	4	0.802857	85697	Gelsolin
P22352|GPX3	0.26	10	2	2	0.948837	25552	Glutathione peroxidase 3
P36915|GNL1	7.71	2	1	1	0.993776	68661	Guanine nucleotide-binding protein-like 1
P00738|HPT	13.67	53	26	13	0.8375	45205	Haptoglobin
P00739|HPTR	0.39	30	14	1	1.28673	39030	Haptoglobin-related protein
P69905|HBA	0.2	6	1	1	0.930091	15258	Hemoglobin subunit alpha
P68871|HBB	22.92	31	4	2	2.18077	15998	Hemoglobin subunit beta
P02790|HEMO	10.67	33	15	15	1.41146	51676	Hemopexin
P05546|HEP2	23.85	2	1	1	0.853868	57071	Heparin cofactor 2
Q04756|HGFA	8.33	5	3	3	4.22881	70682	Hepatocyte growth factor activator
P04196|HRG	17.22	18	11	11	0.833333	59578	Histidine-rich glycoprotein
Q9H161|ALX4	1.7	2	1	1	0.543253	44241	Homeobox protein aristaless-like 4
Q86YZ3|HORN	0.11	0	1	1	1.23333	282389	Hornerin
P0DOX2|IGA2	113.94	24	11	1	0.407944	48934	Immunoglobulin alpha-2 heavy chain
P0DOX3|IGD	11.84	3	1	1	0.945839	56224	Immunoglobulin delta heavy chain
P0DOX4|IGE	2.3	2	1	1	0.577689	60323	Immunoglobulin epsilon heavy chain
P0DOX5|IGG1	0.44	24	10	3	1.12871	49329	Immunoglobulin gamma-1 heavy chain
P01876|IGHA1	1.55	29	12	7	0.968504	37655	Immunoglobulin heavy constant alpha 1
P01859|IGHG2	17.36	25	8	3	1.05909	35901	Immunoglobulin heavy constant gamma 2
P01861|IGHG4	4.18	26	8	2	1.27922	35941	Immunoglobulin heavy constant gamma 4
P01871|IGHM	73.23	35	17	6	0.614173	49440	Immunoglobulin heavy constant mu
A0A0C4DH31|HV118	6.12	12	2	1	1.84323	12820	Immunoglobulin heavy variable 1-18
P23083|HV102	1.49	21	2	1	1.19288	13085	Immunoglobulin heavy variable 1-2
P01764|HV323	6.61	22	3	1	0.533225	12582	Immunoglobulin heavy variable 3-23
P01780|HV307	1.78	26	3	1	1.37037	12943	Immunoglobulin heavy variable 3-7
A0A0B4J1X5|HV374	14.9	29	3	1	0.79845	12840	Immunoglobulin heavy variable 3-74
P0DP06|HVD34	4.12	14	1	1	1.56818	13156	Immunoglobulin heavy variable 4-30-4
P06331|HV434	4.12	13	1	1	1.56818	13815	Immunoglobulin heavy variable 4-34
P0DP08|HVD82	4.12	14	1	1	1.56818	13016	Immunoglobulin heavy variable 4-38-2
P01824|HV439	4.12	13	1	1	1.56818	13917	Immunoglobulin heavy variable 4-39
P01825|HV459	4.12	14	1	1	1.56818	12936	Immunoglobulin heavy variable 4-59
A0A0C4DH41|HV461	4.12	14	1	1	1.56818	13066	Immunoglobulin heavy variable 4-61
A0A0J9YXX1|HV5X1	1.12	15	2	1	2.94465	12773	Immunoglobulin heavy variable 5-10-1
P01591|IGJ	6.06	29	4	4	1.17757	18099	Immunoglobulin J chain
P01594|KV133	1.81	14	1	1	1.083	12848	Immunoglobulin kappa variable 1-33
P01593|KVD33	1.81	14	1	1	1.083	12848	Immunoglobulin kappa variable 1D-33
A0A087WW87|KV240	10.69	17	2	1	1.60858	13310	Immunoglobulin kappa variable 2-40
P01614|KVD40	10.69	17	2	1	1.60858	13310	Immunoglobulin kappa variable 2D-40
P04433|KV311	6.39	8	1	1	0.872928	12575	Immunoglobulin kappa variable 3-11
P01619|KV320	14.04	8	1	1	1.09646	12557	Immunoglobulin kappa variable 3-20
A0A0A0MRZ8|KVD11	6.39	8	1	1	0.872928	12625	Immunoglobulin kappa variable 3D-11
A0A087WSY6|KVD15	7.34	8	1	1	0.646396	12534	Immunoglobulin kappa variable 3D-15
A0A0C4DH25|KVD20	0.31	8	1	1	1.31461	12515	Immunoglobulin kappa variable 3D-20
P06312|KV401	5.75	7	1	1	1.08723	13380	Immunoglobulin kappa variable 4-1
P01700|LV147	7.77	11	1	1	1.07353	12284	Immunoglobulin lambda variable 1-47
P01701|LV151	0.7	14	1	1	1.43717	12249	Immunoglobulin lambda variable 1-51
P01706|LV211	1.16	7	1	1	1.28669	12644	Immunoglobulin lambda variable 2-11
A0A075B6J9|LV218	3.89	11	1	1	1.19876	12412	Immunoglobulin lambda variable 2-18
P01709|LV208	4.63	7	1	1	1.28188	12382	Immunoglobulin lambda variable 2-8
A0A075B6K4|LV310	4.21	19	2	1	1.78096	12441	Immunoglobulin lambda variable 3-10
A0A075B6I0|LV861	4.7	20	3	3	1.03977	12814	Immunoglobulin lambda variable 8-61
P0DOX6|IGM	2.22	21	12	1	1.64557	63486	Immunoglobulin mu heavy chain
Q6WRI0|IGS10	12.89	0	1	1	0.977451	290836	Immunoglobulin superfamily member 10
P18065|IBP2	0.5	3	1	1	1.09804	34814	Insulin-like growth factor-binding protein 2
P17936|IBP3	0.71	3	1	1	1.25073	31674	Insulin-like growth factor-binding protein 3
P19827|ITIH1	5.36	9	7	7	0.883929	101389	Inter-alpha-trypsin inhibitor heavy chain H1
P19823|ITIH2	4.5	12	10	10	1.2599	106463	Inter-alpha-trypsin inhibitor heavy chain H2
Q06033|ITIH3	4.1	4	3	3	2.16296	99849	Inter-alpha-trypsin inhibitor heavy chain H3
Q14624|ITIH4	3.28	12	12	12	1.10606	103357	Inter-alpha-trypsin inhibitor heavy chain H4
P13645|K1C10	8.42	25	18	13	0.774436	58827	Keratin type I cytoskeletal 10
P02533|K1C14	0.59	22	10	3	1.256	51562	Keratin type I cytoskeletal 14
P08779|K1C16	3.62	20	9	3	0.489286	51268	Keratin type I cytoskeletal 16
P35527|K1C9	14.69	17	12	12	0.487835	62064	Keratin type I cytoskeletal 9
P04264|K2C1	109.81	27	22	18	0.441429	66039	Keratin type II cytoskeletal 1
P35908|K22E	7.11	26	16	11	0.653383	65433	Keratin type II cytoskeletal 2 epidermal
P13647|K2C5	6.19	19	10	6	0.792254	62378	Keratin type II cytoskeletal 5
Q5T749|KPRP	1.06	1	1	1	0.434807	64136	Keratinocyte proline-rich protein
P01042|KNG1	0.04	22	15	15	1.15172	71957	Kininogen-1
P02788|TRFL	35.49	2	1	1	0.692564	78182	Lactotransferrin
P02750|A2GL	28.78	11	4	4	3.936	38178	Leucine-rich alpha-2-glycoprotein
P51884|LUM	29.85	19	7	7	0.968944	38429	Lumican
O00533|NCHL1	1.8	1	1	1	0.523659	135071	Neural cell adhesion molecule L1-like protein
Q6P4R8|NFRKB	20.1	1	1	1	0.281191	139001	Nuclear factor related to kappa-B-binding protein
P80108|PHLD	2.55	4	3	3	1.09804	92336	Phosphatidylinositol-glycan-specific phospholipase D
P36955|PEDF	4.02	8	3	3	1.44737	46312	Pigment epithelium-derived factor
P00747|PLMN	1.18	17	18	17	1.44512	90569	Plasminogen
P20742|PZP	1.88	7	9	3	0.876404	163862	Pregnancy zone protein
A0A075B6H7|KV37	21.6	23	2	1	0.559671	12783	Probable non-functional immunoglobulin kappa variable 3-7
P02760|AMBP	2.83	26	7	7	1.5514	39000	Protein AMBP
P00734|THRB	1.72	18	9	9	0.976471	70037	Prothrombin
P02753|RET4	1.85	22	5	5	0.384375	23010	Retinol-binding protein 4
P49908|SEPP1	14.59	8	3	3	0.791476	43174	Selenoprotein P
P02787|TRFE	10.02	62	53	53	0.995833	77064	Serotransferrin
P0DJI8|SAA1	1.54	16	1	1	0.641026	13532	Serum amyloid A-1 protein
P35542|SAA4	1.32	12	2	2	1.98157	14747	Serum amyloid A-4 protein
P02743|SAMP	2.23	32	8	8	0.930556	25387	Serum amyloid P-component
P27169|PON1	4.55	13	4	4	1.17095	39731	Serum paraoxonase/arylesterase 1
P04278|SHBG	0.17	3	1	1	1.13784	43779	Sex hormone-binding globulin
P09486|SPRC	2.04	4	1	1	4.35185	34632	SPARC
P05452|TETN	2.24	6	1	1	3.17361	22537	Tetranectin
P07996|TSP1	200	1	1	1	0.254296	129383	Thrombospondin-1
P05543|THBG	0.85	3	1	1	1.05835	46325	Thyroxine-binding globulin
P02766|TTHY	2.47	24	3	3	1.07797	15887	Transthyretin
P02774|VTDB	7.96	25	11	11	0.783133	52918	Vitamin D-binding protein
P04070|PROC	22.77	8	3	3	0.525	52071	Vitamin K-dependent protein C
P07225|PROS	33.83	9	6	6	0.614916	75123	Vitamin K-dependent protein S
P22891|PROZ	0.8	2	1	1	0.704	44744	Vitamin K-dependent protein Z
P04004|VTNC	0.85	21	10	10	1.61481	54306	Vitronectin
P54289|CA2D1	0.24	1	1	1	1.42857	124568	Voltage-dependent calcium channel subunit alpha-2/delta-1
P04275|VWF	3.23	1	2	2	0.755408	309262	von Willebrand factor
Q8TAW3|ZN671	0.4	2	1	1	0.839763	60972	Zinc finger protein 671
P25311|ZA2G	28.97	50	21	21	0.979592	34259	Zinc-alpha-2-glycoprotein

## Sheet: Quantitative_Placebo 
Placebo cohort
Accession	Significance	Coverage (%)	#Peptides	#Unique	Protein ratio (24 weeks treatment/baseline)	Avg. Mass	Description
P15924|DESP	200	1	3	3	0.368421	331774	Desmoplakin
P22352|GPX3	200	17	3	3	2.39773	25552	Glutathione peroxidase 3
P08779|K1C16	126.17	16	9	3	2.3	51268	Keratin type I cytoskeletal 16
P0DOX5|IGG1	99.51	19	9	3	2.40157	49329	Immunoglobulin gamma-1 heavy chain
P06312|KV401	88.66	7	1	1	1.54783	13380	Immunoglobulin kappa variable 4-1
P36955|PEDF	88.32	6	2	2	1.25591	46312	Pigment epithelium-derived factor
P68871|HBB	82.17	42	5	2	2.16772	15998	Hemoglobin subunit beta
P01709|LV208	77.35	7	1	1	2.144	12382	Immunoglobulin lambda variable 2-8
P01011|AACT	72.54	11	5	5	1.9	47651	Alpha-1-antichymotrypsin
P02753|RET4	71.39	11	3	3	1.67296	23010	Retinol-binding protein 4
P01861|IGHG4	61.94	16	6	2	5.27211	35941	Immunoglobulin heavy constant gamma 4
P02743|SAMP	58.39	27	7	7	1.82222	25387	Serum amyloid P-component
P05546|HEP2	53.39	2	1	1	1.68293	57071	Heparin cofactor 2
P01042|KNG1	51.81	11	7	7	1.96203	71957	Kininogen-1
P02649|APOE	49.77	26	7	7	2.36273	36154	Apolipoprotein E
P02790|HEMO	49.34	31	13	13	1.29927	51676	Hemopexin
P02766|TTHY	47.27	24	3	3	1.87931	15887	Transthyretin
P06727|APOA4	44.72	53	22	22	0.776536	45372	Apolipoprotein A-IV
P01876|IGHA1	43.53	29	11	6	1.52532	37655	Immunoglobulin heavy constant alpha 1
P08603|CFAH	41.07	25	26	23	1.46729	139096	Complement factor H
P01024|CO3	39.53	17	30	30	2.208	187147	Complement C3
P02656|APOC3	37.49	34	3	3	2.15071	10852	Apolipoprotein C-III
A0A075B6I9|LV746	36.8	8	1	1	1.60784	12468	Immunoglobulin lambda variable 7-46
P02788|TRFL	36.54	2	1	1	1.33588	78182	Lactotransferrin
P01780|HV307	34.67	23	3	2	1.76433	12943	Immunoglobulin heavy variable 3-7
P80108|PHLD	31.65	2	2	2	1.52436	92336	Phosphatidylinositol-glycan-specific phospholipase D
P04264|K2C1	29.49	29	21	17	1.71304	66039	Keratin type II cytoskeletal 1
P04003|C4BPA	29.19	6	3	3	1.47945	67033	C4b-binding protein alpha chain
P02760|AMBP	29.15	18	5	5	0.808824	39000	Protein AMBP
P02750|A2GL	27.41	8	3	3	2.12329	38178	Leucine-rich alpha-2-glycoprotein
P01619|KV320	26.54	8	1	1	1.03093	12557	Immunoglobulin kappa variable 3-20
P35527|K1C9	25.68	22	14	14	1.8	62064	Keratin type I cytoskeletal 9
P01871|IGHM	25.43	38	14	4	1.37604	49440	Immunoglobulin heavy constant mu
P07357|CO8A	25.36	12	5	5	1.22115	65163	Complement component C8 alpha chain
P49908|SEPP1	20.2	6	2	2	1.2432	43174	Selenoprotein P
P02751|FINC	19.32	13	21	21	2.04762	272318	Fibronectin
P0DOX6|IGM	19.3	24	11	1	1.50459	63486	Immunoglobulin mu heavy chain
P04114|APOB	19.29	0	2	2	1.59539	515611	Apolipoprotein B-100
P13645|K1C10	18.34	24	17	13	1.55921	58827	Keratin type I cytoskeletal 10
P14923|PLAK	17.42	3	2	2	0.243636	81745	Junction plakoglobin
P01700|LV147	17.39	11	1	1	1.98742	12284	Immunoglobulin lambda variable 1-47
P00738|HPT	16.79	41	21	10	1.56738	45205	Haptoglobin
P00734|THRB	16.67	20	10	10	1.43816	70037	Prothrombin
Q16610|ECM1	16.18	8	4	4	1.24217	60674	Extracellular matrix protein 1
P05090|APOD	15.7	11	2	2	1.88372	21276	Apolipoprotein D
Q08554|DSC1	15.58	3	2	2	0.9	99987	Desmocollin-1
P02652|APOA2	15.48	11	3	3	1.60932	11175	Apolipoprotein A-II
P04196|HRG	14.65	18	12	12	0.723127	59578	Histidine-rich glycoprotein
P00736|C1R	14.31	15	10	10	1.36653	80119	Complement C1r subcomponent
P00747|PLMN	13.67	16	15	15	1.34104	90569	Plasminogen
P02787|TRFE	11.61	53	47	47	1.4	77064	Serotransferrin
A0A075B6H7|KV37	10.76	23	2	1	1.15616	12783	Probable non-functional immunoglobulin kappa variable 3-7
A0A087WSY6|KVD15	10.71	8	1	1	2.25182	12534	Immunoglobulin kappa variable 3D-15
P06396|GELS	9.95	8	5	5	1.16026	85697	Gelsolin
Q6WRI0|IGS10	9.83	0	1	1	1.50169	290836	Immunoglobulin superfamily member 10
P01593|KVD33	9.69	14	1	1	1.36872	12848	Immunoglobulin kappa variable 1D-33
P01594|KV133	9.69	14	1	1	1.36872	12848	Immunoglobulin kappa variable 1-33
P02647|APOA1	9.16	62	24	24	1.26496	30778	Apolipoprotein A-I
P27169|PON1	9.13	10	4	4	2.05121	39731	Serum paraoxonase/arylesterase 1
P01023|A2MG	8.76	26	32	26	1.21159	163290	Alpha-2-macroglobulin
A0A0C4DH25|KVD20	8.66	8	1	1	1.88679	12515	Immunoglobulin kappa variable 3D-20
P69905|HBA	7.96	17	2	2	2.52475	15258	Hemoglobin subunit alpha
P04217|A1BG	7.9	21	10	10	0.953642	54254	Alpha-1B-glycoprotein
O14791|APOL1	7.72	4	1	1	1.73978	43974	Apolipoprotein L1
P19823|ITIH2	7.66	6	6	6	0.980159	106463	Inter-alpha-trypsin inhibitor heavy chain H2
A0A0J9YXX1|HV5X1	7.18	15	2	1	1.39505	12773	Immunoglobulin heavy variable 5-10-1
A0A0B4J1X5|HV374	6.87	20	2	1	1.29339	12840	Immunoglobulin heavy variable 3-74
P06276|CHLE	6.84	2	1	1	3.97458	68418	Cholinesterase
P58215|LOXL3	6.75	1	1	1	3.45089	83166	Lysyl oxidase homolog 3
P02749|APOH	6.73	14	3	3	1.09929	38298	Beta-2-glycoprotein 1
P00748|FA12	6.65	10	6	6	1.10647	67792	Coagulation factor XII
P02655|APOC2	6.6	11	1	1	11.9178	11284	Apolipoprotein C-II
P04278|SHBG	6.54	3	1	1	1.81333	43779	Sex hormone-binding globulin
P02774|VTDB	6.48	32	12	12	1.29412	52918	Vitamin D-binding protein
P01031|CO5	5.94	0	1	1	0.737847	188304	Complement C5
P35542|SAA4	5.76	6	1	1	0.963265	14747	Serum amyloid A-4 protein
P12259|FA5	5.31	0	1	1	2.75806	251701	Coagulation factor V
P33151|CADH5	5.29	3	2	2	1.48092	87528	Cadherin-5
P02768|ALBU	5.16	50	36	36	1.01523	69367	Albumin
P01591|IGJ	5.08	13	2	2	1.311	18099	Immunoglobulin J chain
P01859|IGHG2	5.06	21	7	3	1.08805	35901	Immunoglobulin heavy constant gamma 2
A0A0C4DH31|HV118	4.98	12	2	1	2.11864	12820	Immunoglobulin heavy variable 1-18
P0DOX4|IGE	4.8	2	1	1	1.52763	60323	Immunoglobulin epsilon heavy chain
P00751|CFAB	4.77	12	8	8	1.71206	85533	Complement factor B
Q7Z7G1|CLNK	4.73	2	1	1	0.514286	49554	Cytokine-dependent hematopoietic cell linker
P19827|ITIH1	4.65	8	6	6	0.524138	101389	Inter-alpha-trypsin inhibitor heavy chain H1
P01706|LV211	4.25	7	1	1	3.2398	12644	Immunoglobulin lambda variable 2-11
P17936|IBP3	4.17	3	1	1	3.83333	31674	Insulin-like growth factor-binding protein 3
P04259|K2C6B	3.61	10	6	1	2.21226	60067	Keratin type II cytoskeletal 6B
P05452|TETN	3.58	13	2	2	1.51304	22537	Tetranectin
P13647|K2C5	3.44	22	13	8	0.842308	62378	Keratin type II cytoskeletal 5
P07996|TSP1	3.24	1	1	1	0.643059	129383	Thrombospondin-1
P23142|FBLN1	3.18	6	4	4	1.10435	77214	Fibulin-1
P04430|KV116	3.02	14	1	1	1.23824	12618	Immunoglobulin kappa variable 1-16
P01008|ANT3	2.84	34	16	16	1.25	52602	Antithrombin-III
P00450|CERU	2.82	17	15	15	1.05703	122205	Ceruloplasmin
P10643|CO7	2.8	3	2	2	0.700748	93518	Complement component C7
Q5VSP4|LC1L1	2.76	7	1	1	1.28667	17918	Putative lipocalin 1-like protein 1
P31025|LCN1	2.76	6	1	1	1.28667	19250	Lipocalin-1
P81605|DCD	2.72	13	1	1	2.23431	11284	Dermcidin
A0A0A0MRZ8|KVD11	2.58	8	1	1	0.636872	12625	Immunoglobulin kappa variable 3D-11
P04433|KV311	2.58	8	1	1	0.636872	12575	Immunoglobulin kappa variable 3-11
P07225|PROS	2.39	1	1	1	1.56075	75123	Vitamin K-dependent protein S
Q9UPQ0|LIMC1	2.34	1	1	1	1.21486	121867	LIM and calponin homology domains-containing protein 1
P35908|K22E	2.16	27	15	10	1.25333	65433	Keratin type II cytoskeletal 2 epidermal
Q9Y2I7|FYV1	2.03	1	1	1	1.23568	237134	1-phosphatidylinositol 3-phosphate 5-kinase
P01009|A1AT	1.9	25	10	9	1.22973	46737	Alpha-1-antitrypsin
P25311|ZA2G	1.87	30	12	12	1.13953	34259	Zinc-alpha-2-glycoprotein
Q04695|K1C17	1.81	12	6	1	1.36275	48106	Keratin type I cytoskeletal 17
P01703|LV140	1.45	18	1	1	1.94074	12302	Immunoglobulin lambda variable 1-40
P08697|A2AP	1.42	8	3	3	0.730159	54566	Alpha-2-antiplasmin
P02654|APOC1	1.39	11	1	1	1.32402	9332	Apolipoprotein C-I
P02679|FIBG	1.37	32	11	11	1.28037	51512	Fibrinogen gamma chain
P09871|C1S	1.35	12	7	7	1.19741	76685	Complement C1s subcomponent
P10909|CLUS	1.35	17	9	9	0.88	52495	Clusterin
P51884|LUM	1.35	9	3	3	1.38462	38429	Lumican
O75636|FCN3	1.22	3	1	1	0.899522	32903	Ficolin-3
P19652|A1AG2	1.13	9	3	2	1.65111	23603	Alpha-1-acid glycoprotein 2
P01019|ANGT	1.12	5	2	2	0.745763	53154	Angiotensinogen
Q86YZ3|HORN	1.11	0	1	1	0.818713	282389	Hornerin
P02748|CO9	1.1	6	4	4	1.38182	63173	Complement component C9
P0DOX2|IGA2	0.97	17	8	1	0.8867	48934	Immunoglobulin alpha-2 heavy chain
P15814|IGLL1	0.95	7	1	1	1.39683	22963	Immunoglobulin lambda-like polypeptide 1
P02533|K1C14	0.92	21	11	4	0.893855	51562	Keratin type I cytoskeletal 14
O75882|ATRN	0.88	3	3	3	1.16279	158536	Attractin
P13671|CO6	0.83	8	7	7	1.04587	104786	Complement component C6
P01768|HV330	0.73	19	2	1	1.34943	12947	Immunoglobulin heavy variable 3-30
P0DP03|HVC05	0.73	19	2	1	1.34943	12947	Immunoglobulin heavy variable 3-30-5
P01764|HV323	0.73	19	2	1	1.34943	12582	Immunoglobulin heavy variable 3-23
P02675|FIBB	0.65	30	14	14	1.36607	55928	Fibrinogen beta chain
P02763|A1AG1	0.59	16	4	3	1.36492	23512	Alpha-1-acid glycoprotein 1
P43652|AFAM	0.58	11	6	6	0.905028	69069	Afamin
Q14624|ITIH4	0.49	7	7	7	1.64439	103357	Inter-alpha-trypsin inhibitor heavy chain H4
P67936|TPM4	0.49	8	2	1	0.896797	28522	Tropomyosin alpha-4 chain
P02671|FIBA	0.49	9	7	7	1.51746	94973	Fibrinogen alpha chain
A0A075B6K4|LV310	0.47	12	1	1	1.12842	12441	Immunoglobulin lambda variable 3-10
P00742|FA10	0.4	3	2	2	1.43218	54732	Coagulation factor X
P02765|FETUA	0.38	15	4	4	1.43176	39341	Alpha-2-HS-glycoprotein
O43866|CD5L	0.38	24	6	5	0.912821	38088	CD5 antigen-like
P05156|CFAI	0.35	20	8	8	0.989247	65750	Complement factor I
Q96PD5|PGRP2	0.22	5	2	2	1.44847	62217	N-acetylmuramoyl-L-alanine amidase
P04004|VTNC	0.21	17	8	7	1.03419	54306	Vitronectin
A0A075B6I0|LV861	0.06	7	1	1	1.42121	12814	Immunoglobulin lambda variable 8-61
P01614|KVD40	0	17	2	1	2.57143	13310	Immunoglobulin kappa variable 2D-40
A0A087WW87|KV240	0	17	2	1	2.57143	13310	Immunoglobulin kappa variable 2-40
